# Supplementary material for: Functional dissection of hematopoietic stem cell populations with a stemness-monitoring system based on NS-GFP transgene expression
Source: Sci Rep. 2017 Sep 12;7:11442. doi: 10.1038/s41598-017-11909-3 (PMC5596002; doi:10.1038/s41598-017-11909-3)
Supplement: Supplementary file 2 — Supplementary Table 1A, 1B [file 41598_2017_11909_MOESM2_ESM.xlsx]

## Sheet: Suppl.Table1A
Suppl.Table1A Up-regulated genes in NS-GFP4+
748 of 1336 probes; log2(GFP4+/GFP1+ )≧1
ProbeName	mean ｏｆ log2 expression				log2 fold change (ratio)	GeneSymbol
	GFP1+	GFP2+	GFP3+	GFP4+	GFP4+/GFP1+
A_52_P108845	2.70059	4.76686	5.88582	7.32735	4.62676	Clip3
A_51_P455997	4.24434	5.16107	6.18418	8.3593	4.11496	Meg3
A_51_P321341	5.79807	6.89999	7.81828	9.87618	4.07811	Sult1a1
A_55_P2001518	2.97405	4.16967	5.29587	7.02574	4.05169	Pde6h
A_55_P1978895	2.86826	3.879	5.33784	6.84827	3.98001	Skint3
A_51_P190254	2.97949	4.21535	5.44687	6.86224	3.88274	Scrn1
A_55_P2016166	3.81397	5.43567	6.29083	7.4679	3.65393	Wfdc2
A_55_P1982902	4.31622	6.12946	6.7575	7.96716	3.65094	Tceal3
A_55_P2009952	2.46979	4.06351	4.67509	6.11618	3.64639	Me1
A_55_P2005475	6.02419	6.67724	7.53393	9.56783	3.54364	Sult1a1
A_55_P2164629	2.69301	3.31802	4.55509	6.21532	3.52232	Ptn
A_52_P204331	5.66716	6.88184	7.92966	9.17886	3.51171	D630039A03Rik
A_52_P220879	8.10053	9.2137	10.1372	11.5669	3.46638	Tgm2
A_51_P384148	3.74844	5.32187	6.06953	7.15254	3.4041	Ryk
A_55_P1993153	2.5432	2.91747	4.09387	5.89467	3.35147	Smtnl1
A_55_P1987645	3.15764	4.40647	5.41076	6.48669	3.32905	Unc13b
A_51_P189814	3.08026	4.32316	5.50092	6.40051	3.32025	Cldn5
A_55_P2058718	4.08318	5.82343	6.35763	7.40208	3.3189	Ephb4
A_51_P194609	5.95549	7.22523	8.1331	9.22344	3.26795	Prss34
A_55_P2034110	7.89478	8.8682	9.74627	11.1294	3.23467	Tgm2
A_55_P2072631	2.86899	3.84297	5.06281	6.07787	3.20888	Prr5l
A_52_P608322	3.6008	5.02525	5.68428	6.80228	3.20148	Maff
A_55_P2137887	2.61266	3.50747	4.35885	5.81003	3.19737	Mpdz
A_51_P508580	5.5837	6.64162	7.44462	8.73904	3.15534	Tcf15
A_55_P1974650	6.85134	8.10415	8.68912	10.004	3.15262	Npdc1
A_55_P2089530	4.23373	5.1932	6.05216	7.3855	3.15177	Fkbp10
A_55_P2024366	5.31785	6.73621	7.40541	8.46937	3.15152	Raver2
A_55_P1966644	5.02401	6.02137	6.94859	8.15949	3.13548	Trpc6
A_51_P273157	3.54104	4.38504	5.47558	6.66452	3.12348	Pde6h
A_52_P401484	3.574	5.51373	5.86437	6.68032	3.10632	Inha
A_55_P1953341	5.93776	7.06562	7.72249	9.03209	3.09433	Wfdc2
A_51_P237865	4.85333	5.94063	6.73353	7.92444	3.07111	Il4
A_51_P436342	3.53703	4.32601	5.33781	6.57925	3.04222	Hoxb5
A_52_P547491	4.08452	5.39996	6.18943	7.11224	3.02771	Lurap1
A_55_P2029013	4.56505	5.96319	6.50453	7.51756	2.95251	Bpifb5
A_51_P395473	2.81809	3.45583	4.23088	5.71507	2.89698	Tenc1
A_51_P358354	5.77041	6.83692	7.44964	8.63816	2.86775	Jam3
A_55_P1968295	2.39099	4.05247	4.17559	5.25232	2.86133	Pacsin3
A_30_P01031735	2.8505	4.30145	4.9243	5.70668	2.85618
A_55_P1955457	4.89668	5.99581	6.42382	7.72995	2.83328	Grb10
A_66_P118093	2.95916	3.23384	4.67607	5.76827	2.80911
A_55_P2405784	3.1047	4.38666	5.26253	5.91262	2.80793	Mboat2
A_52_P325443	2.89424	4.06782	4.73646	5.69928	2.80504	Arhgap29
A_51_P358722	2.5697	3.90476	4.01941	5.36394	2.79424	Lancl3
A_30_P01031208	3.52041	4.64892	5.44686	6.30362	2.78321
A_55_P2111770	2.86653	3.6669	4.5063	5.63361	2.76708	Klhl13
A_51_P334942	6.84032	7.42977	8.14532	9.59585	2.75552	Aldh1a1
A_55_P2072233	2.75494	3.32783	4.5303	5.47816	2.72322	Zcchc12
A_55_P1966159	2.62553	3.23991	3.76799	5.28161	2.65608	Dlg5
A_55_P2194958	3.07596	4.34998	4.86096	5.72856	2.6526	Nfia
A_55_P2099418	3.89899	4.55235	5.33426	6.54765	2.64866	Neil2
A_55_P2126850	3.68728	4.14354	5.10312	6.33316	2.64588	Nudt11
A_66_P121288	5.5739	6.47709	6.95632	8.21754	2.64364	Tceal6
A_51_P103397	8.15592	8.68539	9.26834	10.7917	2.63582	Vwf
A_51_P169087	3.25144	4.18158	4.7177	5.88291	2.63147	Gls2
A_51_P519251	6.17169	6.85397	7.4313	8.80243	2.63075	Nupr1
A_55_P2104327	3.66374	4.49103	5.33386	6.27993	2.61619	Pxdn
A_55_P1983708	5.69707	6.6482	7.17334	8.30735	2.61028	Insrr
A_51_P423880	3.01734	3.94576	4.59766	5.62645	2.60911	Smarcd3
A_55_P2258375	3.33712	4.36841	5.53103	5.93563	2.59852	Xkr6
A_55_P2068233	3.3789	4.5102	4.7206	5.93498	2.55608	Phactr1
A_52_P137378	3.93973	4.84082	5.49638	6.49407	2.55433	Prkaa2
A_51_P518051	3.94836	4.98427	5.60299	6.4918	2.54344	Dusp4
A_55_P2088525	3.8582	4.69056	5.27336	6.37809	2.51989	Myh10
A_66_P116998	4.99338	5.95546	6.65932	7.504	2.51062	Tro
A_30_P01019853	2.71929	3.49509	4.11062	5.22932	2.51004
A_55_P2035662	5.49848	6.16736	6.6854	7.99047	2.49199	Aebp1
A_51_P232207	3.43923	4.82341	5.19706	5.92913	2.4899	Hoxb6
A_55_P2018697	5.94522	6.57204	7.31595	8.41835	2.47313	Ldhd
A_55_P2083879	5.68516	6.71537	7.21647	8.15664	2.47148	Vsig2
A_51_P180974	7.31496	8.17354	8.76918	9.78048	2.46552	Prkcdbp
A_52_P328365	2.64566	3.11872	4.39231	5.10244	2.45678	Lrrc16b
A_51_P392303	4.38943	5.87795	6.25905	6.83126	2.44182	Lrrn3
A_52_P650855	6.92356	7.60294	8.383	9.35945	2.4359	Myo1d
A_51_P481159	5.77426	6.60159	7.22201	8.20621	2.43195	Cbr3
A_51_P308029	3.11677	3.87364	4.52916	5.5475	2.43072	2010107G23Rik
A_30_P01018220	4.49094	5.58979	6.10827	6.89997	2.40903
A_55_P2183404	2.72372	3.95576	4.10092	5.12125	2.39753	Ptn
A_51_P361220	5.59385	6.65878	7.0934	7.98832	2.39447	Fzd4
A_51_P134812	3.7208	4.51217	5.71851	6.10708	2.38628	Chac1
A_55_P2169659	4.43181	5.09309	5.46141	6.81366	2.38185	Vwf
A_55_P2005320	2.70567	3.7355	4.39248	5.08541	2.37975	Dcstamp
A_55_P2099742	4.09251	4.25082	4.96821	6.45991	2.3674	Ccl19
A_55_P2066180	7.55489	8.27286	8.73255	9.91858	2.36368	Hid1
A_52_P207335	6.48188	7.20365	7.85692	8.83247	2.35058	Tmem246
A_55_P2115225	3.55628	4.87878	5.52617	5.90205	2.34578	Fap
A_30_P01027852	2.99383	3.21506	4.47331	5.33885	2.34502
A_55_P2056926	5.54536	6.10238	6.68089	7.88354	2.33819	Mtss1l
A_55_P2039250	5.53381	6.54407	6.99237	7.87009	2.33628	Mboat2
A_55_P2124751	6.12919	7.2117	7.76817	8.46356	2.33437	Col16a1
A_52_P201206	3.79241	4.52915	4.69982	6.12501	2.33259	Scrn1
A_55_P2337033	9.60912	10.7481	11.2149	11.9409	2.33182	2310065F04Rik
A_51_P339540	7.43919	8.09146	8.70206	9.77029	2.3311	Cdkn1c
A_55_P2171413	2.59679	2.77952	3.4761	4.92157	2.32478	Me1
A_30_P01030682	3.31417	4.18145	4.43786	5.63497	2.3208
A_55_P2020911	4.25328	5.55689	5.96973	6.55945	2.30617	Rps6ka6
A_55_P2129172	3.58177	4.79193	5.47192	5.88542	2.30366	Rab40b
A_55_P2131238	3.49063	3.96584	4.93675	5.77996	2.28933	Ttc39a
A_55_P2112991	4.31678	4.97927	5.69429	6.60339	2.28662	Slc4a3
A_30_P01024365	2.6036	3.38688	3.61084	4.88435	2.28075
A_30_P01032900	3.0116	3.73414	4.3783	5.29229	2.28069
A_51_P296036	5.29767	5.79232	6.69197	7.56977	2.2721	Nrbp2
A_52_P59206	3.01533	3.10241	4.55258	5.28216	2.26683	Cst6
A_55_P1982291	5.17548	5.42437	5.67662	7.44193	2.26645	Clca1
A_52_P476731	4.37305	4.87557	5.59805	6.63709	2.26404	Fam110c
A_51_P196925	5.36574	6.29654	6.66958	7.62191	2.25618	Cx3cl1
A_52_P252258	6.45329	7.21951	7.88822	8.70777	2.25448	Mapk12
A_30_P01017452	2.90516	3.70689	4.64271	5.15842	2.25327
A_51_P488730	4.95576	5.95792	6.24293	7.20734	2.25158	Zfp612
A_55_P1996578	5.87083	6.97867	7.29399	8.12083	2.24999	Fgfr3
A_55_P2140941	2.62058	3.14016	3.61349	4.86937	2.24879	Tinagl1
A_51_P443403	3.13164	4.17354	5.02362	5.36815	2.23651	Smoc1
A_51_P240986	3.55304	3.56564	4.23822	5.78744	2.23439	Plekhg6
A_52_P305949	2.48813	3.66392	3.80489	4.72045	2.23232	Mllt4
A_51_P229911	2.86381	3.34093	3.69137	5.09518	2.23136	Adcy4
A_55_P2128695	3.61051	4.44315	5.09592	5.84076	2.23025	Nckap1
A_51_P512992	2.82391	4.00183	4.35058	5.05026	2.22635	Entpd3
A_66_P125389	3.81024	4.33461	5.16119	6.02941	2.21917	F830016B08Rik
A_52_P264790	2.68545	2.84797	3.40032	4.89446	2.20902	Pdgfd
A_51_P424338	3.97975	4.69909	5.66457	6.1789	2.19915	Nqo1
A_52_P15300	5.46671	6.05493	6.47007	7.66319	2.19648	Hoxb2
A_30_P01033124	4.20907	5.18332	5.77399	6.40416	2.19509
A_51_P291078	2.56758	3.64134	4.07869	4.75711	2.18953	Sel1l3
A_55_P2119917	5.39858	6.15166	6.45597	7.58396	2.18538	Ikzf4
A_55_P2063376	2.79449	4.1142	4.22207	4.97813	2.18364	Add2
A_30_P01019816	4.45026	5.32423	5.82847	6.63306	2.1828
A_51_P106488	5.63384	6.65951	7.06257	7.81133	2.17748	Speg
A_55_P2179599	2.55555	2.87025	4.02536	4.72833	2.17278	Gbp8
A_51_P382152	9.41405	10.4082	10.8842	11.5848	2.17074	Procr
A_55_P2119969	7.5828	8.59249	9.03641	9.75187	2.16907	Bdh2
A_52_P125467	3.94933	4.90426	5.41765	6.11729	2.16796	Reep2
A_51_P367866	9.98256	10.5165	11.0674	12.148	2.16548	Egr1
A_55_P2105256	9.57099	10.3235	10.755	11.7238	2.15279	Trim47
A_55_P2020090	2.92245	3.11138	4.30017	5.07224	2.14979	Mum1l1
A_55_P2275437	6.24045	7.0984	7.78532	8.38726	2.1468	Hoxb5os
A_55_P1966304	6.81187	7.82857	8.3048	8.95508	2.14321	Ren1
A_51_P508959	4.90754	5.3274	6.12091	7.04382	2.13628	Prr15
A_55_P2066697	9.66619	10.3924	10.8359	11.7973	2.13113	Trim47
A_51_P182572	5.04699	5.78108	6.05913	7.17398	2.12699	Phactr1
A_52_P367760	3.65477	4.74816	4.84046	5.77711	2.12235	Calml4
A_51_P461429	5.92168	6.97615	7.41206	8.04374	2.12206	Cyp7b1
A_66_P105032	5.14559	5.63313	6.34594	7.25703	2.11144	Gm13889
A_51_P406583	3.17898	3.44131	4.09054	5.28708	2.1081	Myo1e
A_55_P2159432	5.37213	5.89363	6.39106	7.47688	2.10475	Fndc4
A_51_P284486	5.92194	6.19942	6.87563	8.02578	2.10383	Gstm2
A_52_P286002	5.24609	5.646	6.68226	7.34919	2.1031	Obsl1
A_51_P155458	3.31555	3.93726	4.47255	5.41604	2.10049	Dok7
A_51_P344249	2.77324	3.67611	4.00209	4.8708	2.09755	Apbb1
A_55_P2099192	3.0673	4.55536	4.78057	5.16478	2.09749
A_66_P104980	7.81356	8.59852	9.0943	9.91009	2.09652	Tceal5
A_30_P01021238	6.08684	7.00293	7.29212	8.18153	2.09469
A_51_P233153	4.84953	5.48983	6.12131	6.93239	2.08286	Cadps2
A_55_P2124791	4.58008	5.52064	5.93938	6.65863	2.07856	Col18a1
A_55_P1967683	8.06805	8.68329	8.95388	10.1466	2.07855	Bex4
A_51_P117236	3.99848	4.69845	5.19518	6.0761	2.07763	Zfp354a
A_52_P559808	6.6599	7.4355	7.86547	8.73141	2.0715	Arhgef12
A_30_P01024044	2.6854	3.41563	3.46111	4.75293	2.06753
A_55_P2111172	5.1533	6.0434	6.35918	7.2147	2.0614	Mecom
A_52_P310530	4.66065	5.75744	6.16056	6.71981	2.05915	Rbfox2
A_55_P2048441	2.99153	3.37261	4.67446	5.04946	2.05793	Syt3
A_55_P2077666	3.60515	4.87682	5.46592	5.65297	2.04782	Porcn
A_55_P2023042	4.5723	5.38718	5.88388	6.61679	2.04449	Ift43
A_55_P1990299	2.77175	3.23293	4.00399	4.81588	2.04413	Ophn1
A_55_P2103837	4.27733	4.69934	5.15194	6.31821	2.04087	Gbp4
A_51_P493117	6.25544	7.11061	7.46023	8.29373	2.03829	Slc16a9
A_30_P01024491	2.74925	3.29472	3.99517	4.78562	2.03637
A_30_P01029602	3.84495	4.89754	5.27751	5.88078	2.03583
A_51_P463765	5.66199	6.09437	6.46058	7.69286	2.03088	Timp3
A_55_P1977653	5.86644	6.44404	6.97212	7.89612	2.02968	Palld
A_52_P410765	7.58494	7.89974	8.51615	9.60931	2.02436	Sema7a
A_55_P2305010	5.53064	6.00938	6.61167	7.55255	2.02191	A730089K16Rik
A_55_P2020072	7.35898	7.7773	8.26336	9.38003	2.02105
A_51_P231549	3.74699	4.94965	5.41102	5.75692	2.00993	Mill2
A_30_P01030501	5.46984	6.44388	6.76683	7.47534	2.0055
A_52_P891775	4.24969	4.62948	5.28678	6.25453	2.00483	Cdr2l
A_51_P499816	2.94562	3.60961	4.49748	4.94899	2.00338	Pbld1
A_51_P107362	6.64094	7.08491	7.60719	8.64423	2.00329	Socs2
A_52_P64707	2.78865	3.18927	3.27286	4.78911	2.00045	Foxa3
A_55_P2005859	3.11362	4.19506	4.74982	5.11236	1.99873	Fn3k
A_55_P2142451	6.04215	6.6704	7.39865	8.04078	1.99863	Echdc2
A_51_P401987	8.1578	9.1446	9.39588	10.1521	1.99426	Tmem37
A_52_P230167	3.14982	3.42174	4.20965	5.1427	1.99287	Setbp1
A_55_P2015032	6.07477	6.60528	6.81787	8.06562	1.99085	Kazald1
A_55_P2018116	4.42019	5.26032	5.54291	6.40878	1.98858	Pabpc4l
A_30_P01028062	5.22247	5.7494	6.37489	7.20799	1.98552
A_30_P01029702	5.62798	6.25612	6.84478	7.61326	1.98528
A_30_P01021932	4.82238	5.68198	6.02277	6.80762	1.98524
A_55_P2021465	4.84617	6.04429	6.53562	6.83042	1.98425	Phldb2
A_55_P2056739	9.75636	10.4881	10.9314	11.7316	1.9752	Col16a1
A_52_P488427	4.82552	5.74256	6.20851	6.79974	1.97422	Sec14l2
A_51_P199135	3.07027	4.03499	4.26882	5.04099	1.97072	Cd83
A_55_P2142439	4.46382	4.82255	5.67421	6.43376	1.96994	Echdc2
A_55_P2143517	7.20949	8.13047	8.40971	9.17737	1.96787	Fstl1
A_30_P01031414	3.73153	4.28619	5.25652	5.69708	1.96554
A_51_P360918	6.0374	6.55787	6.82816	8.00135	1.96395	Ehd3
A_55_P2031021	9.1721	9.81849	10.3045	11.1347	1.96262	Bex1
A_52_P594756	3.37038	3.50457	4.57944	5.33185	1.96147	Asb4
A_55_P2011678	11.04	11.8361	12.1233	13.0001	1.96	Pdzk1ip1
A_66_P139546	3.68727	5.09163	5.17074	5.64577	1.9585	Igfbp6
A_66_P106113	5.18454	5.61892	6.00044	7.14198	1.95744	Rhoj
A_55_P1972496	3.58174	4.86293	5.23945	5.53565	1.9539
A_55_P2024841	7.55005	8.40109	8.59706	9.50171	1.95166	Gstt1
A_55_P1962966	6.1597	6.60547	7.18407	8.11093	1.95123	Nckap1
A_51_P419117	4.27817	4.87922	5.6865	6.2257	1.94753	Rab15
A_51_P423290	8.46032	9.00657	9.54715	10.4052	1.94483	Mmrn1
A_51_P491916	3.07213	3.65272	4.72515	5.01598	1.94385	Rassf6
A_55_P2125811	8.27268	9.15605	9.54897	10.2146	1.94196	Esam
A_30_P01022766	2.85988	4.1899	4.47891	4.80076	1.94088
A_51_P451458	5.89859	6.79303	7.35185	7.83876	1.94017	Mamdc2
A_55_P2064572	3.45854	4.74031	4.74975	5.39723	1.93869	Fgd5
A_55_P2128501	2.66929	3.21147	3.55537	4.60723	1.93794	Krt8
A_52_P249856	3.53261	4.47369	4.57549	5.46887	1.93626	Cc2d2a
A_52_P467726	7.28521	7.87272	8.34237	9.21892	1.93371	Nsg1
A_52_P350786	2.86802	3.25374	4.57712	4.80061	1.93259	Phlda2
A_55_P1992834	6.24729	6.82544	7.37569	8.17945	1.93217	Socs2
A_30_P01025330	4.14504	5.0696	5.53415	6.07119	1.92614
A_51_P463120	8.2044	8.98814	9.35911	10.1269	1.92245	Ptplad2
A_55_P2171378	6.88355	7.6849	7.79675	8.80455	1.921	Pdzk1ip1
A_30_P01033574	3.65713	4.61945	4.82913	5.57599	1.91886
A_51_P139108	7.37033	8.02662	8.57388	9.28863	1.91831	Cpxm1
A_55_P2076846	6.56362	7.22378	7.61794	8.46991	1.90629	Tead2
A_55_P2059352	4.95167	5.74074	6.36929	6.85707	1.90541	Col18a1
A_51_P341746	10.7137	11.4236	11.8691	12.6136	1.89986	Mpl
A_30_P01032304	7.01605	7.75117	8.09958	8.91584	1.89978
A_52_P179068	4.44255	4.56764	5.75218	6.33931	1.89676	Gucy1b3
A_55_P2033362	3.3675	3.43408	3.63211	5.26332	1.89581	Egr2
A_51_P277336	7.98161	8.47104	8.7002	9.87685	1.89524	Sdpr
A_51_P254425	2.8463	4.00381	4.14985	4.74121	1.89491	Ahrr
A_55_P2172852	8.15048	9.01599	9.19484	10.0256	1.87515	Ptplad2
A_51_P237752	10.0756	10.6959	11.1008	11.9442	1.86865	Ptrf
A_55_P2349265	4.72466	5.49327	5.73414	6.59065	1.86599	Ptk2
A_55_P2121294	3.34284	4.08475	5.16982	5.20763	1.86479
A_55_P2367878	3.59024	4.41123	4.69814	5.44998	1.85973	Spaca6
A_51_P158678	6.17812	7.21627	7.30743	8.0375	1.85938	Fam181b
A_55_P1953419	3.41949	3.90706	4.65331	5.27835	1.85885	Rab13
A_30_P01028040	3.4491	3.97513	4.50983	5.30675	1.85764
A_65_P16753	7.9989	8.59392	9.05815	9.84911	1.85021	Bex1
A_30_P01032755	5.31396	6.17769	6.42787	7.15809	1.84413
A_51_P517051	3.64644	4.79085	5.06684	5.49038	1.84394	Gatsl3
A_52_P481686	6.22124	6.73467	7.11892	8.05926	1.83802	Wtip
A_55_P2028474	5.60937	6.34936	6.95349	7.44387	1.8345	Adam22
A_30_P01022868	4.42098	5.54036	5.64772	6.25248	1.83151
A_52_P50287	3.37269	4.26199	4.2997	5.20063	1.82794	Bend7
A_51_P424959	3.00737	3.60986	4.04058	4.83168	1.82431	Bcl6b
A_55_P2105371	3.13328	3.72822	4.00695	4.95457	1.82129	Dlk1
A_51_P366061	3.43036	3.44585	4.38698	5.25126	1.8209	Fscn1
A_51_P225793	7.1748	7.31481	7.98869	8.99455	1.81975	Prr5l
A_30_P01028353	6.48165	7.12737	7.52065	8.2968	1.81515
A_55_P1981259	3.88898	5.1981	5.46337	5.69987	1.81089	Fkbp14
A_51_P124254	6.57752	7.33797	7.87884	8.3844	1.80689	Col4a1
A_55_P2231342	3.2824	3.6364	3.87206	5.07996	1.79756	LOC102643243
A_55_P1964896	5.0406	5.69074	6.21096	6.83629	1.79568	Gm3014
A_51_P417074	4.67895	5.20971	5.33189	6.47036	1.79141	Arhgap8
A_51_P327632	4.18495	4.96339	5.11705	5.96956	1.78461	Igsf3
A_55_P2022211	9.94147	10.5435	11.02	11.7259	1.78441	Plxdc2
A_52_P69020	6.3316	6.66905	7.27664	8.11326	1.78166	Slc24a5
A_51_P237668	4.95761	5.38676	5.97933	6.73707	1.77946	Bex2
A_55_P2128929	6.41944	7.14299	7.62051	8.19685	1.77741	Cc2d2a
A_51_P508770	5.32553	5.7426	6.20166	7.09776	1.77223	Mmp17
A_51_P471659	2.7553	3.52872	3.83017	4.52645	1.77115	Alox12e
A_30_P01019623	2.81375	3.3581	4.28385	4.58434	1.77059
A_55_P2437763	5.79563	6.57888	7.09073	7.56406	1.76843	8430431K14Rik
A_55_P2021810	4.56667	5.03502	5.05776	6.32995	1.76329	Arc
A_51_P216219	5.11768	5.63886	6.22286	6.87881	1.76113	Ptk2
A_55_P2425938	6.20637	6.93652	7.29677	7.96389	1.75752	2810468N07Rik
A_52_P201558	2.91194	3.82271	4.37821	4.66866	1.75671	Rgs7bp
A_30_P01024852	4.12926	4.27861	4.8937	5.88322	1.75396
A_55_P2003393	3.47868	4.13709	4.28447	5.22935	1.75067	LOC102637409
A_30_P01025361	4.97841	5.58075	6.4705	6.72834	1.74993
A_55_P2237432	3.18599	4.22294	4.62998	4.92653	1.74054	Smarca1
A_52_P220810	3.63477	4.63486	4.67178	5.36588	1.73112	Trib2
A_55_P2005060	4.32294	4.75219	5.24796	6.05115	1.72821	Ddx43
A_52_P267824	5.55222	6.02567	6.3483	7.27796	1.72574	Ces2g
A_30_P01017707	7.5698	8.26792	8.67133	9.29552	1.72572
A_55_P2058601	5.46233	6.38009	6.43527	7.1856	1.72328	LOC102636451
A_52_P342131	5.02323	5.62995	6.37704	6.74649	1.72326	Zfp532
A_30_P01026474	3.64472	4.47624	4.61781	5.36743	1.72271
A_52_P131458	4.47807	5.45003	5.54053	6.19636	1.71829	Ttc39b
A_51_P272553	4.34198	5.38041	5.65597	6.05877	1.71679	Bhlhe40
A_55_P2100884	4.36593	5.08973	5.18907	6.08266	1.71673	Fjx1
A_55_P2039379	3.94427	4.13874	4.94531	5.66027	1.71601	Slc27a6
A_30_P01031450	6.33847	6.83919	7.46777	8.05411	1.71564
A_55_P2001608	3.44155	4.36104	4.62109	5.15714	1.71559	Klhl4
A_30_P01031614	6.48923	7.15916	7.58268	8.20464	1.71541
A_51_P279100	9.44401	10.144	10.4376	11.1586	1.71456	Ptgs1
A_30_P01028855	3.15037	3.27137	3.433	4.86452	1.71415
A_51_P225427	4.04814	4.09961	4.33425	5.76211	1.71396	Pkp2
A_51_P491350	7.56333	8.27143	8.87811	9.27515	1.71182	Col4a2
A_55_P1962621	6.28594	6.83916	7.30949	7.99751	1.71157	Chil5
A_52_P59264	3.44077	3.65687	4.86848	5.15124	1.71047	Sncaip
A_30_P01026343	5.003	5.50599	6.07734	6.7114	1.7084
A_55_P2033500	4.48295	4.92805	5.38616	6.19066	1.7077	Ltbp4
A_55_P2170405	4.93664	5.69669	6.02583	6.64328	1.70663
A_55_P2071626	5.50225	5.99464	6.50441	7.19888	1.69663	C530008M17Rik
A_55_P2082688	8.12137	8.75456	9.10679	9.81499	1.69362	Ak1
A_30_P01022855	5.88672	6.65855	6.89792	7.57954	1.69283
A_66_P120995	5.21901	5.72225	6.28128	6.911	1.69199	Htr2a
A_55_P2400322	4.06941	4.84868	5.3158	5.76018	1.69078	Lrch2
A_55_P1963547	6.2268	6.73155	7.27757	7.91686	1.69006	Prdm16
A_55_P2021704	3.99234	4.85687	5.28286	5.68091	1.68856	Enpp5
A_55_P2009988	8.34919	9.00981	9.31219	10.0367	1.68753	Trib3
A_51_P248044	5.26171	5.97801	6.32673	6.94808	1.68637	Lamb2
A_55_P2146034	3.28482	3.51241	4.79436	4.96341	1.67859	Abca4
A_55_P2078710	6.52613	7.17877	7.53508	8.20329	1.67716	Morc4
A_55_P2039284	5.53622	6.17415	6.35068	7.20973	1.67351	Hspb1
A_30_P01026318	6.78846	7.32225	7.86654	8.4609	1.67244
A_65_P16231	4.22749	4.92175	5.07616	5.89979	1.67231	Ttc39b
A_55_P2010121	5.11697	5.93775	6.13083	6.78762	1.67065	Rab27b
A_30_P01019818	6.99123	7.69436	8.07966	8.66129	1.67007
A_55_P2016252	4.92216	5.2311	5.7676	6.58573	1.66356	Ctnnal1
A_30_P01020104	6.19941	6.7794	7.3256	7.86252	1.66311
A_52_P617636	4.90537	5.83735	6.23801	6.56401	1.65865	Klf12
A_55_P2129271	7.6731	8.32089	8.51013	9.33152	1.65842	Tead2
A_51_P482148	4.00771	4.54726	4.94901	5.66456	1.65685	Mecom
A_51_P228295	8.22634	8.85068	9.17982	9.88308	1.65674	Mpzl1
A_30_P01025230	7.1754	7.85153	8.2473	8.83145	1.65605
A_55_P1968178	6.94083	7.49852	7.7358	8.59681	1.65598	Smagp
A_66_P128079	4.87068	5.6933	5.76659	6.52508	1.6544	Krt8
A_55_P2035804	4.37016	4.85561	5.61551	6.02073	1.65057	Fzd8
A_30_P01029345	6.76954	7.33645	7.83059	8.4182	1.64867
A_55_P1988368	6.4691	7.22903	7.41402	8.116	1.6469	Upp1
A_51_P136355	10.6197	11.2929	11.5471	12.2655	1.64583	Gng11
A_55_P2003221	6.95564	7.17032	7.60835	8.60004	1.6444	Gimap3
A_52_P420369	3.62799	3.92381	5.01278	5.2704	1.64241	4930447C04Rik
A_55_P2345116	4.12311	4.26751	4.84678	5.76536	1.64226	1700109K24Rik
A_51_P483159	7.28425	7.72036	8.0274	8.92567	1.64142	Gchfr
A_51_P441426	10.7905	11.1067	11.3279	12.4314	1.64088	Pf4
A_30_P01021663	4.9029	5.26322	5.67929	6.54228	1.63938
A_55_P2277019	4.12072	4.89276	5.11656	5.75666	1.63594	Loxl3
A_55_P2020497	6.82161	7.67365	7.87106	8.45667	1.63506	Dcaf12l1
A_51_P212754	9.92794	10.5435	10.9855	11.5569	1.62893	Tgfbi
A_55_P1981306	8.28033	8.91679	9.30716	9.90882	1.62849	Hdgfrp3
A_55_P2145696	6.36284	7.08491	7.38452	7.99026	1.62743	Leprel4
A_55_P2222870	4.59006	5.43684	5.64218	6.21667	1.62661	Mylk
A_55_P2091116	4.2301	4.89145	5.50378	5.85488	1.62478	Kbtbd12
A_55_P2153762	5.97011	6.7451	7.21341	7.59417	1.62407	A630081J09Rik
A_55_P1992049	7.76251	8.46103	8.6832	9.3831	1.62059	Gucy1a3
A_51_P213928	5.35783	6.08713	6.60627	6.97372	1.61589	Nap1l3
A_55_P2157048	6.98647	7.42268	7.87046	8.59785	1.61138	Mllt3
A_51_P117226	4.07828	4.55123	5.34661	5.68726	1.60897	Zdhhc2
A_55_P2192961	3.97498	5.0835	5.47477	5.57955	1.60458	Trim30b
A_55_P1972555	3.98267	4.78772	5.10367	5.5768	1.59413	Zfp92
A_55_P1981836	9.33355	9.92463	10.3463	10.927	1.59341	Ccm2l
A_55_P2095084	3.11639	3.1429	3.93088	4.70679	1.5904	Abca4
A_55_P2031481	6.73996	7.33038	7.75381	8.32995	1.58999	Fam131a
A_30_P01030704	7.68744	8.2071	8.52677	9.27699	1.58955
A_55_P1992838	6.37359	6.80872	7.03588	7.96299	1.5894	Socs2
A_52_P1026777	6.81954	7.58959	7.83362	8.40684	1.5873	Ecscr
A_30_P01026003	6.23107	6.88399	7.18187	7.81739	1.58632
A_51_P458866	8.70809	9.52121	9.66515	10.2935	1.58541	F11r
A_55_P1973447	5.52773	5.78455	6.43344	7.11269	1.58496	Ybx2
A_51_P421538	5.24838	6.09317	6.63144	6.83245	1.58408	Slc9b2
A_30_P01032514	6.58452	7.24536	7.74528	8.16665	1.58213
A_30_P01020519	6.1569	6.83277	7.31056	7.73837	1.58147
A_30_P01030334	3.32254	3.88365	4.31234	4.90125	1.57871
A_66_P130654	2.9724	3.35273	3.90869	4.54913	1.57673	Abcg4
A_55_P2010788	6.78396	7.33364	7.84136	8.36029	1.57633	Slc6a9
A_55_P2016462	7.27742	7.74435	8.51058	8.85281	1.57539	Cxcl10
A_55_P2136817	7.67545	8.28579	8.59375	9.25061	1.57516	Coro2b
A_51_P363749	6.47948	7.0657	7.41677	8.05339	1.57391	Irf6
A_55_P2077618	8.53187	9.04847	9.57572	10.1001	1.56825	Csgalnact1
A_30_P01025051	5.94152	6.35187	7.0134	7.50786	1.56634
A_55_P2035812	6.17175	6.67817	6.78707	7.73092	1.55917	Rnf208
A_51_P115626	7.06111	7.60163	8.11502	8.61987	1.55876	Shank3
A_52_P550173	4.84701	5.11475	5.63085	6.405	1.55799	Slamf1
A_51_P209327	5.12076	5.61313	6.25549	6.67825	1.55749	Apln
A_51_P470715	10.0305	10.3623	10.8003	11.5826	1.55208	Cish
A_51_P329949	3.79591	4.80042	4.9489	5.34006	1.54415	Fam13a
A_30_P01028237	3.41994	4.17805	4.64087	4.95874	1.53881
A_55_P2134004	6.19028	6.25835	6.68436	7.72845	1.53817	Gstm2
A_55_P2143683	3.89247	4.40199	4.8469	5.42689	1.53442	Hdx
A_55_P2045367	7.42692	8.07986	8.24753	8.96123	1.53432	G630025P09Rik
A_30_P01017550	4.11839	4.29065	4.93496	5.65237	1.53399
A_55_P1955289	5.42819	6.10881	6.46649	6.95882	1.53063	Slc18b1
A_51_P173601	5.38842	5.53642	6.04658	6.91841	1.52999	Bcam
A_51_P259975	3.41203	3.94555	4.47612	4.9417	1.52966	Aspa
A_30_P01028666	6.26627	6.76171	7.21003	7.79477	1.5285
A_55_P2153382	4.61526	5.29819	5.32473	6.14163	1.52638	Ermap
A_55_P2136174	5.74195	6.31895	6.93229	7.26806	1.52611	Hdgfrp3
A_55_P2059010	11.0334	11.6714	11.9225	12.557	1.52361	Rbp1
A_55_P2187141	6.50599	7.2877	7.55154	8.02678	1.52079	Pdcd1lg2
A_51_P246317	8.68106	8.91076	9.17487	10.2008	1.51976	Mt2
A_55_P2039225	6.75034	7.29839	7.70008	8.26796	1.51762	Rap1gap
A_30_P01022661	8.2581	8.80112	9.16748	9.77115	1.51304
A_51_P451428	5.77355	6.3223	6.73551	7.28555	1.51201	Marveld2
A_55_P2188237	2.8433	3.44107	3.96205	4.35322	1.50992	C530008M17Rik
A_51_P112223	5.29367	6.07231	6.44016	6.80317	1.50949	Gsta4
A_51_P424532	4.01978	4.16201	5.18131	5.52737	1.50759	Vnn1
A_65_P16059	7.52472	8.07685	8.46334	9.03067	1.50595	Tgfbr3
A_55_P2122605	3.56862	3.74289	4.54881	5.07414	1.50552	Cbr2
A_51_P500541	8.56477	9.087	9.34919	10.0702	1.50539	Flywch2
A_52_P561650	3.3991	4.06269	4.21073	4.9043	1.50519	Vwa1
A_55_P1975973	4.03184	4.64534	5.06971	5.53431	1.50247	Syt3
A_55_P1969356	7.38128	7.88242	8.35184	8.87793	1.49665	Ccm2l
A_55_P2038247	6.81211	7.13848	7.6477	8.30545	1.49334	Tyro3
A_55_P2064321	5.93846	6.40638	6.79203	7.42748	1.48902	Lama5
A_55_P2015541	7.10011	7.50468	7.84095	8.5888	1.4887	Hif3a
A_52_P663704	4.70688	5.15993	5.5916	6.19535	1.48847	Podnl1
A_55_P2053320	6.44902	6.98085	7.44287	7.9369	1.48788	Zfr2
A_66_P117477	6.05427	6.3944	6.54152	7.54133	1.48705	Dlk1
A_30_P01023262	3.26513	3.50901	3.84195	4.75136	1.48624
A_55_P2316612	6.86263	7.39007	7.81835	8.34316	1.48053	Fgf11
A_55_P2062793	5.70558	6.241	6.29504	7.18577	1.48019	Mfap2
A_51_P343833	6.36715	6.94474	7.1369	7.84573	1.47858	Traf1
A_55_P1974407	6.7985	7.41682	7.77025	8.27628	1.47778	Cdk14
A_55_P1973838	7.36989	7.94151	8.20624	8.84496	1.47507	Slc6a9
A_55_P2033480	5.39527	6.01942	6.54468	6.86878	1.4735	Gm13298
A_55_P2168667	8.07794	8.52213	8.83841	9.55051	1.47257	Rbpms2
A_55_P2018191	7.37989	7.90137	8.27741	8.85066	1.47077	Ccm2l
A_30_P01017919	3.1095	3.59076	3.85734	4.58013	1.47063
A_55_P2147846	6.51926	6.92751	7.28874	7.98923	1.46996	Npcd
A_55_P2119552	5.09545	5.64459	5.959	6.56536	1.46991	4933409K07Rik
A_55_P2049652	4.54457	5.32543	5.8318	6.01126	1.46669	Stox1
A_52_P312467	4.37461	5.31916	5.60751	5.83791	1.4633	Hoxb3
A_52_P605556	4.74379	5.03097	5.63767	6.20588	1.46208	Nxnl2
A_55_P1960735	5.3025	5.75858	6.36098	6.76458	1.46208	Gdf15
A_51_P440210	6.76965	7.43223	7.84482	8.22814	1.45849	Prkg1
A_52_P307761	3.33562	3.6929	4.37131	4.79077	1.45515	Gnaz
A_51_P149699	8.56119	9.01528	9.41772	10.0123	1.4511	Leprel2
A_52_P661	5.14779	5.71257	5.94829	6.58937	1.44158	Plxna4
A_55_P2112762	4.4806	5.19127	5.43492	5.92197	1.44136	Fam110c
A_55_P2068096	5.65829	5.98074	6.50642	7.09899	1.4407	Rap1gap
A_55_P2009752	11.4858	12.1308	12.3457	12.9221	1.43629	Hlf
A_66_P107818	7.81873	8.10405	8.53665	9.25471	1.43598	Gdf3
A_55_P2085425	5.53856	6.08256	6.3989	6.97371	1.43516	Ophn1
A_51_P414115	9.84091	10.4734	10.7454	11.2758	1.43488	Naprt1
A_55_P2262136	5.00565	5.34097	5.94173	6.44012	1.43447	Tek
A_30_P01031080	8.03231	8.48223	8.67253	9.46669	1.43438
A_30_P01019961	2.88961	3.99157	4.10766	4.3237	1.43409
A_52_P167411	4.63383	5.47104	5.83157	6.06792	1.43409	Tnk1
A_55_P2107422	5.30835	5.80314	6.22445	6.73768	1.42933	Kif21a
A_55_P2133195	7.39779	7.92479	8.25829	8.82689	1.4291	Gm4951
A_51_P146044	5.27143	5.95493	6.00714	6.6991	1.42768	Ccdc92
A_51_P368123	8.76825	9.40533	9.83982	10.1955	1.4272	Nkx2-3
A_52_P367520	3.20618	3.39604	4.45485	4.63128	1.4251	Nexn
A_55_P1983488	7.77047	8.22607	8.50758	9.19407	1.4236	Lsr
A_55_P2154252	4.86821	5.3446	5.74834	6.29055	1.42233	Gfpt2
A_30_P01027140	4.24797	4.76631	5.37303	5.6697	1.42173
A_55_P2157902	5.09527	5.52023	5.96697	6.51604	1.42077	Igsf10
A_52_P505192	4.41725	4.92628	5.77194	5.83726	1.42	Ntn3
A_55_P2101585	6.47239	7.08237	7.45245	7.89155	1.41916	Cd55
A_30_P01020717	4.16383	4.82345	5.20702	5.58201	1.41818
A_55_P2019457	5.12557	5.40687	5.95266	6.53769	1.41212	Eno2
A_30_P01023536	3.23015	3.71701	4.21202	4.64159	1.41144
A_51_P130332	7.77304	8.42204	8.58978	9.1841	1.41106	Hspa12b
A_55_P2034998	6.19959	6.77044	7.20656	7.60989	1.41031	Tjp1
A_55_P2169276	4.19599	4.19762	5.12299	5.60292	1.40694	4732491K20Rik
A_55_P2124153	6.97627	7.50018	7.84255	8.38215	1.40588	Rusc2
A_55_P2167107	7.34022	7.76887	8.25986	8.7459	1.40568	Cdk14
A_30_P01020742	6.96205	7.2455	7.82893	8.36312	1.40106
A_52_P372151	7.52149	7.86442	8.24265	8.91853	1.39704	Ctnnal1
A_51_P122425	6.58254	7.02324	7.33834	7.97931	1.39677	Ctf1
A_52_P313217	4.97239	5.98531	6.23585	6.36839	1.39599	Gpr133
A_55_P2042272	9.08047	9.79783	10.1992	10.4756	1.39508	Pbrm1
A_51_P394847	5.79311	6.07251	6.60133	7.18712	1.39402	Gm11346
A_52_P577384	5.88468	6.52474	6.85434	7.27783	1.39314	Il18bp
A_51_P296878	3.82432	4.53325	5.03382	5.21728	1.39297	Triqk
A_55_P1974587	3.80566	4.24046	4.71462	5.19651	1.39084	Vangl1
A_52_P557129	5.33592	5.60357	6.05133	6.72614	1.39022	Slc12a5
A_55_P2113051	9.29709	9.55638	9.90056	10.6867	1.38964	Fosb
A_55_P1974645	4.30515	4.90332	5.05407	5.69459	1.38944	Entpd2
A_55_P1991079	4.96461	5.79596	6.06032	6.35272	1.38811	Phf21b
A_66_P128445	4.71533	5.26115	5.94379	6.10202	1.38669	Bend7
A_30_P01022960	4.44065	5.46549	5.57778	5.82714	1.38649
A_55_P2056735	3.59067	4.56189	4.76998	4.97244	1.38177	Col16a1
A_55_P2181149	5.31112	5.72807	6.05743	6.68949	1.37837	Ccdc112
A_55_P2037081	6.7577	7.1749	7.68008	8.13515	1.37745	2610305D13Rik
A_51_P157982	4.80326	5.22509	5.76025	6.17679	1.37353	Fam115a
A_52_P257426	4.23006	4.36811	5.01919	5.60129	1.37123	Eps8l2
A_51_P282508	6.13574	6.39826	6.73502	7.5069	1.37115	Rhoc
A_65_P01834	4.21309	4.69363	5.4488	5.5803	1.36721	Lima1
A_51_P205106	5.21694	5.37189	5.70669	6.58107	1.36414	Mlf1
A_55_P2352617	3.17412	3.85231	3.97971	4.53747	1.36335	LOC433197
A_55_P2031631	4.16594	4.63906	5.12579	5.52849	1.36255	Igf1
A_52_P302496	5.84622	6.49629	6.83984	7.20847	1.36225	Fah
A_55_P2007878	4.3865	4.93872	5.22234	5.74781	1.3613	Rnf144b
A_55_P1998442	5.03363	5.21777	5.29746	6.39126	1.35763	Sema3f
A_55_P2052281	6.61529	6.84888	7.12974	7.97127	1.35598	Rnf208
A_30_P01032599	7.22394	7.899	8.09373	8.57931	1.35536
A_55_P2009375	9.72892	10.3489	10.6537	11.0839	1.35494	Cdk18
A_51_P177171	8.55929	8.9701	9.38946	9.91095	1.35167	Tie1
A_51_P413597	3.91939	4.64405	4.95475	5.26742	1.34803	Ranbp17
A_66_P106385	5.01267	5.70387	5.90805	6.3593	1.34663	Daf2
A_52_P609334	6.03131	6.78551	7.11856	7.37452	1.34321	Klhdc8b
A_52_P37681	7.54444	8.10437	8.50898	8.88359	1.33915	Fkbp9
A_55_P2419061	6.95771	7.62118	7.8934	8.29587	1.33816	8430419K02Rik
A_66_P121745	4.08854	4.6976	5.40989	5.42408	1.33554	Arhgef28
A_66_P130777	4.38038	4.96193	5.23098	5.71494	1.33457	Ephb4
A_55_P2073024	6.30167	6.907	7.3427	7.63559	1.33392	Gm4841
A_55_P2108248	10.0943	10.2042	10.4255	11.4229	1.32863	Art4
A_52_P445253	6.1634	6.59254	6.82371	7.49033	1.32693	Dst
A_55_P2036480	3.78058	4.18315	4.28715	5.10616	1.32558	Klhl10
A_30_P01022692	4.54892	5.32325	5.59439	5.87329	1.32437
A_51_P268843	5.13611	5.28917	5.82975	6.46004	1.32393	Rasip1
A_51_P417854	4.41706	4.94637	5.4107	5.73911	1.32206	Rab20
A_55_P2007457	4.82373	5.22128	5.37986	6.14409	1.32036	Muc5b
A_55_P2015363	7.50682	8.07577	8.31918	8.82666	1.31983	C1ra
A_51_P307316	7.53107	7.97744	8.24357	8.84959	1.31852	Syde1
A_51_P383399	3.3213	3.45492	4.23542	4.63841	1.3171	Aldh1a7
A_55_P2147566	3.78909	4.44788	4.51427	5.10098	1.3119	Tac2
A_55_P2052240	2.97749	3.53228	3.99769	4.28818	1.3107	Crlf1
A_55_P2178044	7.64618	8.1299	8.27034	8.95624	1.31006	Inppl1
A_66_P139805	6.5527	6.93749	7.49448	7.86116	1.30846	Crispld1
A_55_P1953273	4.28227	4.47751	4.97937	5.58985	1.30758	Gm3893
A_55_P1983368	7.77118	8.23609	8.35952	9.07827	1.3071	Sh3d21
A_55_P2151546	7.62744	8.23078	8.53871	8.93085	1.3034	Adarb1
A_30_P01032460	8.17134	8.58832	9.10582	9.47315	1.30181
A_66_P122559	9.30012	9.87053	9.98489	10.5996	1.29944	Myct1
A_55_P1981804	5.51652	5.87718	6.38999	6.8154	1.29888	Gp1ba
A_52_P557430	3.89379	4.42414	5.00405	5.19207	1.29827	Ccdc36
A_55_P1983508	6.45903	6.68073	7.18076	7.75715	1.29812	Nr4a2
A_52_P494622	8.53014	8.78257	9.27892	9.82816	1.29802	Nr4a2
A_55_P2157038	3.68399	4.13697	4.87065	4.97887	1.29488	Mllt3
A_55_P2067722	9.31953	9.80088	10.0946	10.6122	1.29269	Camsap3
A_51_P435339	7.98571	8.40064	8.60124	9.27791	1.2922	Epor
A_52_P273169	3.65232	4.05808	4.42029	4.94222	1.2899	Sh3d19
A_51_P172085	4.11596	4.39464	5.14713	5.40484	1.28888	Arhgdig
A_51_P384318	7.36562	7.93986	8.15534	8.65443	1.28881	C1ra
A_52_P28651	6.67062	7.11507	7.42868	7.95833	1.28771	Pvrl1
A_51_P157255	4.86735	5.06927	5.76663	6.15479	1.28743	Sdc2
A_51_P361620	4.6604	5.03644	5.36116	5.94588	1.28548	Hist2h2bb
A_55_P2051414	5.98515	6.53112	7.02022	7.26968	1.28453	Axl
A_55_P2114863	3.07784	3.64751	3.71207	4.36236	1.28452	Mgll
A_51_P445562	5.74165	6.0751	6.46909	7.02162	1.27998	Chst10
A_55_P1970676	4.66608	5.36698	5.54174	5.94556	1.27948	Sh3yl1
A_55_P1954393	6.75703	7.21724	7.25107	8.03547	1.27843	Susd4
A_55_P2167525	4.07268	4.94485	5.28117	5.34799	1.27531	Scube3
A_55_P2057777	8.76644	9.26829	9.55651	10.0416	1.27515	Fgfr1
A_51_P448664	10.4243	10.8358	11.1591	11.6978	1.27349	Tbxas1
A_55_P1967022	5.07342	5.84359	6.206	6.34325	1.26983	Fgfr1
A_55_P2085905	7.32512	7.66284	8.0203	8.59416	1.26903	Anpep
A_52_P128691	3.37315	3.7662	4.43713	4.64039	1.26724	Gpr4
A_52_P139629	3.53185	3.65812	4.1817	4.79877	1.26693	Pfn4
A_55_P2023797	5.19987	5.98027	6.07686	6.46401	1.26414	Cep112
A_52_P180518	3.20699	4.03466	4.30536	4.47106	1.26407	Epb4.1l5
A_55_P2024337	7.85703	8.34422	8.55487	9.12051	1.26348	Tmem53
A_55_P1994539	8.03546	8.54721	8.72673	9.29645	1.261	Cldn12
A_66_P139785	5.51055	5.71979	6.00924	6.77105	1.26049	Ppap2b
A_55_P2134616	8.14912	8.53248	8.82892	9.40795	1.25883	Med12l
A_55_P2164348	6.50877	7.01912	7.29771	7.76741	1.25865	Hoxa10
A_55_P2074836	7.34644	7.80898	7.97057	8.603	1.25657	Mapk8ip1
A_55_P1999556	4.12409	4.50867	4.74546	5.38031	1.25622	Ccdc62
A_55_P1990633	5.77247	5.97367	6.63007	7.02742	1.25495	Iigp1
A_55_P2120244	3.85567	3.92495	4.2351	5.11039	1.25472	Fcer1a
A_51_P396570	5.30216	5.76237	6.10824	6.55554	1.25337	Plod2
A_55_P1997390	4.15973	4.59494	4.98114	5.41126	1.25153	Cpd
A_55_P2138065	3.82432	4.26363	4.88597	5.0748	1.25048	Stau2
A_55_P2156288	5.95759	6.53266	6.59172	7.20711	1.24951
A_55_P2101315	3.35722	4.07841	4.35277	4.60566	1.24844	Pard3b
A_55_P1998299	5.00146	5.65301	6.0057	6.2496	1.24814	Itgb4
A_51_P279552	5.09665	5.69076	6.09411	6.34385	1.2472	Cav2
A_55_P2070992	10.0417	10.6361	10.8433	11.2889	1.24711	Aldoc
A_51_P461108	3.95232	3.96387	4.57016	5.19868	1.24636	Osbpl10
A_30_P01020971	4.57745	5.03874	5.34779	5.8231	1.24565
A_51_P105068	6.38529	7.13996	7.42797	7.63054	1.24525	Lypd6b
A_30_P01017743	6.26939	6.86029	7.02969	7.51267	1.24328
A_51_P251205	5.9302	6.36244	6.50042	7.17011	1.23991	Psd
A_30_P01025586	8.26007	8.78522	9.0949	9.49907	1.239
A_55_P1973809	12.0656	12.9618	13.104	13.3044	1.23875	Hbb-bt
A_51_P182303	7.59772	7.8916	7.95333	8.83611	1.23838	Col1a2
A_55_P1959748	10.2804	10.7011	11.0002	11.5153	1.23499	Asns
A_55_P2431118	9.38918	9.72962	10.1076	10.6231	1.2339	Itsn1
A_55_P1982563	8.01054	8.62982	8.74146	9.24271	1.23216	Rhbdf1
A_51_P326191	13.5353	14.0526	14.3729	14.7663	1.231	Serpina3g
A_55_P2035315	8.45359	8.78049	9.08804	9.68434	1.23076	Rasgef1b
A_55_P2173832	4.13292	4.8388	5.19656	5.3602	1.22728	Gpr125
A_52_P236705	2.82404	3.39578	3.50332	4.05046	1.22642	Ripply3
A_55_P2075258	5.22743	5.78867	6.17821	6.45287	1.22544	2900005J15Rik
A_52_P407280	4.15843	4.49244	4.90682	5.38141	1.22298	Adamtsl5
A_30_P01021773	4.78955	5.2011	5.69632	6.01189	1.22235
A_51_P487298	5.14513	5.56961	5.84125	6.36629	1.22116	Vasn
A_52_P625640	4.32762	4.75904	5.31343	5.54283	1.21521	Trim9
A_51_P337771	3.4879	4.34471	4.52231	4.70123	1.21332	Pcdhb17
A_55_P2054854	6.73458	6.90044	7.12809	7.94786	1.21328	Art4
A_55_P2139501	3.54477	3.58018	4.15639	4.75091	1.20614	Alk
A_55_P1962651	5.74121	6.17789	6.8073	6.94246	1.20125
A_51_P220162	4.40068	5.06089	5.48721	5.60106	1.20038	Notch3
A_55_P1995297	5.56512	5.91242	6.37584	6.76516	1.20004	Gm5124
A_52_P174421	3.57921	3.89927	4.54583	4.77766	1.19845	Galc
A_66_P122219	5.42193	5.51135	5.89383	6.61886	1.19693	Kcnd3
A_55_P2115255	3.82133	4.69343	4.96931	5.01121	1.18987	Fert2
A_30_P01024752	4.16073	4.63311	4.99215	5.34948	1.18874
A_55_P2162204	6.2848	6.76061	7.05488	7.47137	1.18657	Kctd15
A_55_P2010641	6.9538	7.32662	7.46978	8.13968	1.18588	Slc38a5
A_55_P2027278	6.95662	7.4109	7.6446	8.14005	1.18344	Gas2l1
A_51_P161086	10.3532	10.8137	11.1513	11.5363	1.18311	Ppic
A_55_P2019233	3.86841	4.09599	4.79758	5.04844	1.18003	Gsto2
A_52_P660922	8.56052	8.78845	9.15998	9.73971	1.17919	Dock1
A_55_P2042641	6.43385	6.71469	7.2895	7.61299	1.17913	Mpl
A_51_P497692	6.42065	7.17456	7.34912	7.59897	1.17832	Mageh1
A_51_P434697	8.67549	9.05718	9.43191	9.8538	1.17831	Ube2e2
A_55_P2099790	6.40972	6.84206	7.35073	7.58624	1.17652	Nefh
A_55_P2167249	4.2933	4.57904	4.80998	5.46967	1.17638	Ccdc112
A_55_P2075213	4.96389	5.21773	5.50641	6.14021	1.17632	Kbtbd11
A_55_P2019054	5.89012	6.21961	6.58312	7.06485	1.17473	Acacb
A_55_P2167530	6.60443	7.17542	7.57499	7.77843	1.17401	Scube3
A_30_P01033328	8.22399	8.69302	8.99588	9.39678	1.17279
A_55_P2039190	6.63707	6.88453	7.23972	7.80606	1.16899	Gfra4
A_55_P2033120	8.47908	9.02251	9.18329	9.64721	1.16813	Srxn1
A_55_P2261772	7.23695	7.62054	7.77974	8.40415	1.1672	Lzts1
A_30_P01030436	5.71824	5.96701	6.16553	6.87946	1.16122
A_55_P2202524	5.09082	5.62335	5.67767	6.25161	1.16079	9330162012Rik
A_51_P502957	6.52188	7.13494	7.3118	7.6821	1.16022	Stxbp4
A_55_P2053181	10.2052	10.7064	11.0164	11.3644	1.15922	Nefh
A_52_P387724	4.44136	4.73868	5.16653	5.59981	1.15845	Tcf7l1
A_55_P2142226	6.46891	6.87766	7.19654	7.62645	1.15753	Serpina3f
A_55_P2043157	6.47235	6.56478	6.93545	7.6296	1.15725	Cadps2
A_55_P2055557	11.6268	12.0641	12.3684	12.7834	1.15661	Sdsl
A_55_P2126790	6.35906	6.87426	7.16255	7.51142	1.15236	1500009L16Rik
A_55_P1984133	4.02235	4.29437	4.36638	5.17377	1.15142	4930529M08Rik
A_55_P2055647	3.31114	4.12627	4.38671	4.46042	1.14928	St6galnac3
A_30_P01020045	5.86891	6.2765	6.99467	7.01711	1.1482
A_51_P210143	8.1818	8.67519	8.97315	9.32927	1.14747	Syne2
A_55_P2037717	8.74857	9.31776	9.45648	9.89401	1.14544	Slc22a18
A_52_P278354	5.22946	5.74055	5.96405	6.37482	1.14535	Bmp7
A_30_P01030877	4.24669	4.53943	4.96244	5.39138	1.14469
A_55_P1967829	3.32491	3.53492	4.3162	4.46563	1.14072	Klc3
A_55_P2010116	7.28216	7.5676	7.96353	8.42284	1.14068	Rab27b
A_30_P01024112	4.05445	4.5899	4.74528	5.19277	1.13832
A_30_P01018892	2.68978	3.71599	3.71732	3.82743	1.13765
A_30_P01022386	3.56979	3.89268	3.94985	4.7059	1.13611
A_30_P01025936	4.26591	4.73828	5.11189	5.39898	1.13307
A_65_P19780	8.48141	8.88055	9.18045	9.6106	1.12919	Klf9
A_30_P01027828	3.32199	3.74633	4.39138	4.4502	1.12821
A_52_P137765	6.93316	7.465	7.55038	8.05834	1.12518	Lmna
A_51_P174854	9.30338	9.68997	9.90892	10.4283	1.12492	Maged1
A_52_P514352	7.63982	7.93034	8.67858	8.76452	1.1247	Kcnk5
A_30_P01030880	3.30468	4.32277	4.33962	4.42937	1.12469
A_51_P504354	5.2261	5.68392	5.96618	6.34874	1.12264	Nrarp
A_55_P1996504	10.3441	10.72	11.0343	11.4662	1.12211	Abcg2
A_55_P2119548	5.24849	5.39942	5.70856	6.37036	1.12187	Gm13298
A_55_P1981670	4.83968	5.27832	5.55126	5.95965	1.11997	2015-09-08
A_30_P01030141	4.7158	4.7501	5.25373	5.83456	1.11876
A_66_P106421	3.89679	4.60949	4.92782	5.01476	1.11797	Ccdc30
A_55_P2139905	5.47228	5.69541	6.04316	6.58284	1.11056	Camsap3
A_51_P386612	4.24145	4.58594	4.8349	5.35029	1.10884	Pir
A_51_P161890	6.97822	7.52327	7.68505	8.087	1.10879	Fcgrt
A_55_P2035623	4.14104	4.55669	5.07974	5.24963	1.10859	Zfp473
A_55_P2146254	14.0833	14.6065	14.821	15.1869	1.10355	Ifitm1
A_30_P01018351	7.94688	8.33005	8.57582	9.05029	1.1034
A_55_P2107367	7.45402	7.97682	8.13849	8.55684	1.10281	Pbx3
A_55_P2183652	7.89114	8.19988	8.48852	8.9914	1.10026	Foxd2os
A_52_P291971	7.90307	8.4039	8.64336	9.00266	1.09959	Stau2
A_52_P330395	5.01699	5.34777	5.50536	6.11545	1.09846	Farp1
A_55_P2096395	7.5147	7.90251	8.15806	8.61106	1.09637	Cdc42bpa
A_51_P288916	5.47902	6.04548	6.18813	6.57418	1.09516	Tmtc2
A_52_P532559	3.65523	3.92969	4.00243	4.74768	1.09245	Thrb
A_30_P01030126	9.33616	9.78328	10.0142	10.4279	1.09179
A_55_P2001553	6.04607	6.37485	6.78096	7.13731	1.09124	Igdcc4
A_51_P188772	6.53785	6.94729	7.28771	7.62743	1.08957	Arhgef28
A_55_P2087265	14.0815	14.5886	14.7985	15.1709	1.08944	Ifitm1
A_55_P2098593	6.34991	6.69612	6.90998	7.43913	1.08922	LOC101055656
A_52_P177293	4.20081	4.91939	5.19013	5.28708	1.08627	Snx24
A_52_P410685	5.2129	5.81885	5.95475	6.29679	1.08389	Krt7
A_55_P2285669	5.53105	5.89648	6.21711	6.6143	1.08325
A_55_P2086664	8.70195	9.09899	9.21788	9.78492	1.08297	Tspan33
A_55_P2363030	5.41258	5.7712	6.16454	6.49468	1.0821	Cmtm4
A_51_P510891	8.55927	9.07881	9.23406	9.64001	1.08075	Afp
A_30_P01027774	3.42773	3.86957	4.41516	4.50829	1.08055
A_51_P472829	6.34496	6.74643	7.26605	7.42493	1.07997	Aif1l
A_51_P165182	7.77399	8.33721	8.5066	8.85252	1.07853	Batf2
A_66_P110633	6.30731	6.92688	6.97139	7.38517	1.07786	Apol9b
A_51_P499854	4.93497	5.12153	5.60918	6.01179	1.07682	Ghr
A_51_P302358	11.2472	11.6642	11.9026	12.324	1.07677	Ltb
A_55_P2012799	9.17735	9.4879	9.94711	10.2541	1.07676	Rtkn
A_55_P2176792	5.11541	5.61699	5.68921	6.19194	1.07653	Sh3gl3
A_66_P126313	10.3353	10.7246	10.8598	11.411	1.07573	Rhof
A_52_P24254	5.07976	5.6877	5.87431	6.15513	1.07538	Ccdc112
A_66_P129710	5.55087	5.80686	6.28069	6.62503	1.07417	Gsap
A_55_P2068125	8.85204	9.41644	9.57449	9.92565	1.07361	Myct1
A_30_P01019363	3.5913	4.06438	4.09538	4.66462	1.07332
A_55_P1958921	5.55415	5.94518	6.38763	6.62676	1.07262	Ankrd29
A_51_P342773	9.13634	9.49658	9.76778	10.2088	1.07244	Vipr2
A_55_P2092993	5.07263	5.46884	6.08592	6.1449	1.07227	D330045A20Rik
A_55_P2086835	10.8669	11.2908	11.4857	11.937	1.07011
A_55_P2149122	5.4205	5.5624	6.02165	6.49023	1.06973	Farp2
A_55_P1953851	5.23212	5.63959	5.97214	6.30173	1.0696	Stk39
A_52_P114620	8.02691	8.49992	8.65122	9.09561	1.0687	Elmo3
A_66_P105422	8.81032	9.16576	9.45417	9.87896	1.06864	Lonrf3
A_51_P155085	6.17916	6.43066	6.62058	7.24765	1.06849	Dennd2a
A_30_P01026974	6.68839	7.01481	7.31976	7.75674	1.06835
A_51_P447189	6.0788	6.35013	6.69687	7.14479	1.066
A_55_P2087404	7.22492	7.65664	7.86244	8.28873	1.06381	Mapre3
A_52_P284495	5.92062	6.20853	6.54533	6.98395	1.06333	Ankrd33b
A_55_P1970910	4.71474	4.93348	5.32682	5.77633	1.06159	Stard13
A_30_P01031921	4.02362	4.07031	4.60324	5.08517	1.06155
A_55_P2160810	7.75529	8.16482	8.3458	8.8158	1.06051	Foxd2
A_55_P2055257	4.76927	5.16988	5.43619	5.82857	1.0593	Maoa
A_55_P2106351	6.31718	6.71175	6.91092	7.3755	1.05833	Pde8a
A_30_P01026062	3.66512	3.82933	4.55338	4.72304	1.05792
A_55_P2033676	5.07119	5.34629	5.51878	6.12839	1.0572	Vipr2
A_55_P2359797	4.03481	4.78396	4.99101	5.09033	1.05552	Nod2
A_66_P120249	5.46321	5.91326	6.13793	6.51813	1.05492	Nr1h3
A_30_P01029712	3.86101	4.27564	4.28642	4.91187	1.05086
A_51_P346165	9.18793	9.57631	9.81943	10.2379	1.05002	Agpat4
A_55_P1981664	10.4078	10.7404	11.0203	11.4562	1.04838	2015-09-08
A_51_P463860	4.45658	4.88051	5.34872	5.50452	1.04794	Fam161b
A_55_P2058165	7.49701	8.04422	8.30987	8.5448	1.04779	Morn4
A_55_P2054200	6.20011	6.57479	6.94302	7.2472	1.04709	Tnip3
A_55_P1953728	4.64144	4.85362	4.95523	5.68685	1.04541	Nes
A_55_P2179448	7.00607	7.39146	7.53114	8.05093	1.04485
A_55_P2000643	6.54486	7.10423	7.20434	7.58893	1.04407	Gnb5
A_55_P1969477	4.85334	5.01909	5.21588	5.89534	1.04201	Abcb1a
A_55_P2118312	3.11844	3.87026	3.93925	4.16008	1.04164	C230012O17Rik
A_55_P2305294	6.81734	7.18368	7.34915	7.85817	1.04082	Ptpn21
A_55_P1959218	6.15105	6.41703	6.60763	7.19095	1.03989	Usp51
A_55_P1958160	8.15244	8.60689	8.87568	9.19104	1.03859	Sgce
A_51_P489996	5.58443	5.92818	6.16831	6.62284	1.0384	Dst
A_55_P1954006	10.9682	11.4363	11.6166	12.0058	1.03761	Ldhb
A_30_P01023377	4.24703	4.70896	5.09069	5.28456	1.03753
A_51_P393426	5.22059	5.46478	5.74921	6.25759	1.037	Pros1
A_30_P01027922	4.32835	4.41751	5.20382	5.36375	1.0354
A_55_P2006703	9.44342	9.87775	10.0213	10.4788	1.03533	Bmp1
A_30_P01017680	8.91296	9.28727	9.50804	9.94434	1.03137
A_52_P536494	10.388	10.7291	11.032	11.4187	1.03075	Mycn
A_52_P499028	6.61885	6.92084	7.25875	7.64891	1.03006	9130008F23Rik
A_51_P483280	6.74902	6.92638	7.07244	7.7777	1.02868	Prnp
A_52_P159490	5.3048	5.85769	6.13982	6.33307	1.02827	Ppp1r9a
A_55_P1985189	8.62016	8.91524	9.07383	9.64425	1.02409	Gimap1os
A_52_P358093	7.21124	7.47292	7.81228	8.23512	1.02387	Fbxo10
A_55_P1985693	5.43864	5.98761	6.21049	6.46108	1.02243	Fhdc1
A_51_P360586	7.26012	7.43138	7.48607	8.28181	1.02169	Hoxa6
A_55_P2098398	4.0817	4.78376	4.85813	5.10198	1.02027	Trim30c
A_55_P2362601	5.83359	6.11007	6.22101	6.8537	1.02011	D4Ertd681e
A_51_P300434	6.11061	6.53539	6.9632	7.13004	1.01942	Dst
A_51_P117865	5.45054	5.90085	5.98622	6.4695	1.01896	Fam20c
A_66_P105074	6.14723	6.57974	6.84439	7.16577	1.01854	Enpp5
A_55_P2356736	3.87308	4.52263	4.82257	4.89056	1.01748	6720483E21Rik
A_55_P2000224	12.9174	13.255	13.5688	13.9348	1.0174	Cd63
A_30_P01031155	8.14021	8.76967	8.94831	9.15758	1.01736
A_51_P176352	7.40955	7.80605	8.06379	8.42521	1.01566	Ndrg2
A_51_P404377	5.03396	5.43403	5.87047	6.0496	1.01563	Rnd2
A_51_P391716	5.75293	5.82914	5.97257	6.767	1.01407	Ermap
A_30_P01020270	3.54269	4.00249	4.08681	4.5566	1.01391
A_51_P324814	12.0958	12.5422	12.6957	13.1097	1.01383	Krt18
A_51_P270733	5.95669	6.42322	6.478	6.97026	1.01356	Syngr1
A_55_P2148906	7.93116	8.25815	8.46604	8.94425	1.01308	Cltb
A_55_P2088033	3.32217	3.51688	4.06226	4.3347	1.01253	Gm6904
A_55_P2304477	4.97025	5.28908	5.70187	5.98154	1.01129	Hoxa3
A_51_P432779	4.32109	4.44878	4.66048	5.33066	1.00957	Tmem231
A_30_P01033518	9.86217	10.2788	10.4849	10.8696	1.00739
A_51_P393654	5.47863	5.8451	5.87017	6.48577	1.00714	Fam171b
A_30_P01021669	7.28522	7.76092	8.21714	8.29194	1.00671
A_52_P473106	9.79725	10.3121	10.5367	10.8032	1.006	Otos
A_55_P2082658	5.82857	6.12987	6.43544	6.83263	1.00406	LOC102633223
A_30_P01018135	5.87505	5.93145	6.42497	6.87738	1.00233
A_51_P179578	5.83849	6.24472	6.46188	6.84021	1.00172	Gbx2
A_55_P2149951	8.63239	9.05986	9.27744	9.63388	1.00149	Prx

## Sheet: Suppl.Table1B
Suppl.Table1B Down-regulated genes in NS-GFP4+
588 of 1336 probes; log2(GFP4+/GFP1+ )≦-1.
ProbeName	mean ｏｆ log2 expression				log2 fold change (ratio)	GeneSymbol
	GFP1+	GFP2+	GFP3+	GFP4+	GFP4+/GFP1+
A_51_P232411	8.85926	6.62881	5.74653	3.55555	-5.30371	Rag1
A_51_P420400	7.55446	4.92463	3.90939	2.39228	-5.16218	Lef1
A_55_P1956598	9.06736	7.11879	5.51325	4.23576	-4.8316
A_55_P2063283	8.84923	6.92466	5.55157	4.03553	-4.8137
A_52_P493519	10.0172	7.58171	6.11334	5.20399	-4.81325	Igll1
A_55_P2136906	12.105	9.38579	8.2991	7.39479	-4.71017	Vpreb3
A_55_P1968703	9.72652	7.29017	5.79722	5.17517	-4.55135	Gfra2
A_52_P390944	7.10784	4.65944	4.19649	2.85772	-4.25012	Chst3
A_55_P2079079	8.44132	5.78719	5.22261	4.2352	-4.20612	Cd19
A_55_P2113498	7.20491	6.25825	4.85128	3.09025	-4.11465	Klrd1
A_51_P400217	12.6086	10.4227	9.16503	8.56476	-4.04388	Vpreb1
A_55_P2089233	9.43175	6.59819	5.87114	5.48701	-3.94475	Pou2af1
A_55_P2065513	8.45071	6.13848	5.40264	4.51731	-3.9334	Ebf1
A_51_P452153	9.3325	7.23036	6.2439	5.4924	-3.8401	Mzb1
A_55_P2137496	9.61162	7.24112	6.40598	5.79209	-3.81953	Cd79a
A_51_P499838	6.51854	4.95571	3.99919	2.85131	-3.66723	Bst1
A_66_P120987	6.31315	4.52157	3.97824	2.69394	-3.61921	Cd79a
A_51_P513311	6.50348	5.09854	3.40358	2.90853	-3.59496	Rxrg
A_55_P2002757	12.5849	11.054	10.1651	9.0905	-3.49439	Blnk
A_55_P2109445	6.12521	3.96895	3.49934	2.66932	-3.45588	Irf4
A_55_P2227355	6.91652	5.75828	5.36817	3.52496	-3.39156	Ptpro
A_51_P343517	11.272	9.7475	9.01374	7.89218	-3.37978	Ly6d
A_55_P2036357	6.85053	5.78181	5.17535	3.60326	-3.24727	Pyhin1
A_55_P2162688	5.80743	4.09697	3.59023	2.60439	-3.20304
A_52_P99810	6.54227	5.95202	5.71948	3.385	-3.15727	Cx3cr1
A_66_P112495	6.41318	4.36972	3.97371	3.28151	-3.13168	Scn4b
A_51_P419286	6.02974	3.68136	3.55058	2.90452	-3.12522	Batf3
A_51_P196695	9.4575	8.44459	7.72381	6.37569	-3.08181	Il7r
A_52_P127270	7.02399	6.06662	5.44533	3.96982	-3.05417	Ccdc135
A_51_P167922	5.83105	4.79515	4.41774	2.78457	-3.04648	Tifab
A_55_P2155116	5.43094	4.75543	4.05259	2.40024	-3.0307	Gm5086
A_55_P2182467	6.34959	5.1097	4.36922	3.33304	-3.01654	Slamf6
A_65_P13459	5.32674	4.32403	4.25121	2.32235	-3.0044	Cd300lb
A_55_P2051270	6.19421	5.00946	4.60184	3.19276	-3.00145	Tctex1d1
A_51_P465350	11.3707	10.5513	9.88537	8.38162	-2.98912	Ly86
A_55_P2043337	8.67206	7.33183	6.63835	5.68592	-2.98613	Colq
A_52_P156452	8.64845	7.87239	7.20891	5.66352	-2.98493	Cmah
A_55_P2145606	7.08019	6.29349	5.98493	4.10041	-2.97978	Kmo
A_52_P518997	8.55268	7.49745	6.76363	5.5997	-2.95298	Epha2
A_51_P110672	6.46638	5.51765	4.61116	3.52721	-2.93918	Mst1r
A_66_P129976	6.90158	5.69994	5.19328	3.97232	-2.92925	Apba1
A_30_P01029486	11.4765	10.7927	10.0595	8.57933	-2.89722
A_52_P472302	6.94504	4.61532	4.45392	4.07833	-2.86671	Fxyd6
A_30_P01031675	9.88656	9.23143	8.45907	7.02044	-2.86612
A_51_P171772	6.00389	4.20819	4.0555	3.14206	-2.86183	Bcl11b
A_55_P2017977	6.57251	5.92299	5.20678	3.7117	-2.8608	Gm525
A_30_P01022866	11.0899	10.3993	9.65486	8.25621	-2.8337
A_51_P298802	11.5725	10.0434	9.26665	8.74273	-2.82978	Bfsp2
A_52_P30312	8.73602	8.07587	7.03227	5.9083	-2.82772	Ccr9
A_55_P2035509	9.04308	8.07882	7.49551	6.22493	-2.81815	Pyhin1
A_51_P380178	6.87198	5.42561	5.20018	4.07426	-2.79772	Id3
A_55_P2156653	6.01968	5.27864	5.0536	3.23996	-2.77972	Gpr174
A_52_P93467	5.47837	4.69433	3.6978	2.70389	-2.77448	Sdc4
A_51_P509997	12.0147	11.3767	10.6469	9.24706	-2.76763	Cox6a2
A_55_P2153459	5.40924	2.80242	2.72227	2.64809	-2.76115	Cecr2
A_55_P2100586	6.64769	5.50792	5.15817	3.8967	-2.751	Cass4
A_30_P01026525	7.8782	7.30711	6.46439	5.13279	-2.74541
A_55_P2186125	5.53019	4.49369	3.99902	2.78791	-2.74229	F13a1
A_55_P2054362	9.16864	8.08004	7.53013	6.45482	-2.71382	Cx3cr1
A_30_P01030259	7.43744	6.74993	6.01704	4.72874	-2.70871
A_55_P2118866	8.99094	8.19999	7.49605	6.31016	-2.68078	Cmah
A_30_P01022455	5.80498	4.70574	4.46303	3.15206	-2.65292
A_55_P2034655	7.39044	5.90108	5.04031	4.75098	-2.63947
A_55_P1961499	11.5949	10.5975	9.97889	8.98332	-2.61158	Ly6c1
A_30_P01030416	5.139	4.70591	3.48928	2.52757	-2.61143
A_55_P2075510	6.82534	5.76998	5.0663	4.22357	-2.60178
A_51_P469285	5.14627	4.20279	3.65861	2.55236	-2.59391	Nrp1
A_55_P1999715	11.1935	10.1307	9.68751	8.60675	-2.58674
A_51_P424854	5.7277	5.35409	5.03036	3.14327	-2.58443	Ahsg
A_51_P507801	11.0274	10.3892	10.0971	8.44795	-2.57946	F13a1
A_55_P1962918	7.30275	6.05923	5.80781	4.73221	-2.57054	Mnda
A_52_P161630	6.43886	5.13672	4.9629	3.88003	-2.55883	St6gal1
A_55_P1967473	5.77219	5.24583	4.39412	3.24874	-2.52344	Efcab1
A_52_P150683	6.70394	5.92994	5.2586	4.18169	-2.52225	Grap2
A_66_P121782	6.89457	6.48221	5.44447	4.37795	-2.51663
A_55_P2082989	8.52372	7.74187	7.1214	6.01188	-2.51184	5430435G22Rik
A_51_P390538	11.9336	11.2375	10.8277	9.42339	-2.51022	Mpeg1
A_30_P01020400	8.84681	8.31405	7.53833	6.34007	-2.50674
A_55_P2350617	5.65549	4.52504	4.35863	3.16576	-2.48973	Slc37a2
A_51_P464918	8.91883	8.07546	7.50128	6.43166	-2.48717	Mefv
A_55_P1974178	7.98276	7.07075	6.51469	5.50118	-2.48159	Pyhin1
A_55_P2007964	9.09013	8.24467	7.86755	6.60917	-2.48096	Cx3cr1
A_51_P478172	10.6557	9.59672	9.06406	8.18203	-2.47366
A_55_P2153122	6.88825	6.35042	5.82239	4.42265	-2.4656	Zap70
A_55_P2117656	9.30386	8.75329	8.00084	6.85259	-2.45127	Slfn8
A_52_P576720	5.64949	5.02644	3.85923	3.2187	-2.43079	Calm4
A_66_P105784	9.12757	8.25797	7.95257	6.71648	-2.4111	Rag2
A_55_P2159259	6.21902	5.69091	5.05893	3.81251	-2.4065	Lifr
A_55_P2040873	4.70604	4.37951	4.02685	2.31547	-2.39057	Gm867
A_51_P348433	7.90904	7.17946	6.66959	5.53037	-2.37867	Rasal1
A_55_P1997305	5.32576	4.94761	4.24035	2.96654	-2.35922
A_52_P456243	5.6321	4.87888	4.17707	3.27864	-2.35346	2900079G21Rik
A_52_P244702	7.14504	6.465	5.90296	4.80007	-2.34497	Tcf7
A_52_P216613	6.24837	5.68369	5.09786	3.93071	-2.31766	Gpr18
A_52_P354823	13.286	12.5658	12.0091	10.9775	-2.30853	Irf8
A_52_P15405	5.14328	3.33284	3.12915	2.86024	-2.28304	Blk
A_52_P305685	8.30365	7.54001	7.01592	6.03232	-2.27132
A_52_P180373	7.03768	6.67414	5.90146	4.77696	-2.26072	Mpeg1
A_52_P602091	8.21286	7.57723	7.27155	5.96109	-2.25177	Csf1r
A_51_P418116	8.98031	8.19179	7.57234	6.74699	-2.23331	Tmem119
A_51_P322265	6.96909	6.2588	5.66401	4.74412	-2.22497	Grap
A_55_P1997525	7.82879	7.10697	6.67135	5.60502	-2.22377	Arpp21
A_55_P2037662	10.0596	9.46922	9.00247	7.84736	-2.21223	Atp1a3
A_51_P264495	5.12906	4.49596	4.15113	2.91943	-2.20963	Pgam2
A_51_P427917	7.30503	6.5279	6.17253	5.09818	-2.20685	Il31ra
A_52_P94401	6.99663	6.27586	5.94322	4.79991	-2.19671	Rtn4rl1
A_66_P106836	9.32889	8.72098	8.09035	7.13296	-2.19593	Kmo
A_55_P2004861	7.65712	6.93079	6.44718	5.47349	-2.18363	Rgs8
A_55_P1960157	5.07084	3.54498	3.4525	2.89265	-2.17818	Bcat1
A_55_P2179587	5.58149	4.72048	4.44462	3.40363	-2.17786	Celsr3
A_55_P1960238	9.02255	8.46429	7.90208	6.84667	-2.17588	Slc2a6
A_55_P2040863	10.6836	10.0786	9.52007	8.51139	-2.17217	Cnn3
A_55_P2022519	7.88966	7.25983	6.62405	5.72996	-2.1597	Tmem108
A_51_P335460	7.29554	6.31681	5.91827	5.13841	-2.15713	Scin
A_52_P203691	9.79397	8.58777	8.07837	7.63805	-2.15591	Arl5c
A_51_P264656	5.6324	5.19277	3.68968	3.4934	-2.13899	2900011O08Rik
A_51_P249215	8.68141	8.25615	7.86999	6.5533	-2.12811	Ptger2
A_55_P2140592	7.85751	7.22964	6.41979	5.74398	-2.11353	Dmkn
A_51_P516085	16.6006	16.073	15.6522	14.4947	-2.10593	Dntt
A_55_P2002597	9.4011	8.62898	8.26247	7.30083	-2.10027
A_55_P2095503	5.47328	4.92915	4.73613	3.38163	-2.09165
A_30_P01018470	6.42717	4.90048	4.74224	4.33978	-2.0874
A_51_P483617	7.43762	6.96428	6.39044	5.35244	-2.08518	0610040J01Rik
A_30_P01019927	5.68923	5.04364	4.35918	3.60826	-2.08097
A_51_P115462	5.29893	5.04591	4.53525	3.22575	-2.07318	Speer6-ps1
A_55_P1962937	5.54188	5.25759	4.91688	3.48165	-2.06022	Trem2
A_30_P01020272	4.77283	4.55624	4.26524	2.71279	-2.06004
A_52_P375312	9.19765	8.39519	7.82509	7.14211	-2.05554	Amica1
A_52_P591153	8.67034	7.93109	7.44028	6.61639	-2.05395	Pld4
A_55_P2232297	5.24997	4.90542	4.44413	3.19626	-2.05371	Vwc2l
A_55_P1960237	5.6019	4.60721	4.54931	3.55373	-2.04818	Slc2a6
A_52_P15966	6.2677	6.21468	5.26763	4.22083	-2.04687
A_55_P1969861	8.28457	7.93624	7.03583	6.23934	-2.04524	Zap70
A_55_P1954221	11.4192	10.8737	10.331	9.37461	-2.04459	Emp1
A_55_P2107432	8.09113	7.80447	7.17445	6.05327	-2.03786	Slc18a1
A_55_P1963002	8.976	8.22681	7.89242	6.93819	-2.0378	Ppfia4
A_51_P308397	6.0604	5.52746	4.69588	4.02327	-2.03713	1700047K16Rik
A_30_P01022173	6.39083	5.34432	4.86284	4.36391	-2.02692
A_55_P2058297	5.02822	4.439	4.36281	3.0095	-2.01871	Sgip1
A_55_P2117082	6.48753	5.65391	5.1315	4.48457	-2.00296
A_51_P487555	7.91064	7.31502	6.81236	5.90779	-2.00285	Cd7
A_51_P316935	7.7822	7.31092	6.55489	5.77984	-2.00237	8430408G22Rik
A_51_P485421	11.6926	10.9902	10.5944	9.69543	-1.99714
A_51_P303424	8.52276	8.00267	7.50231	6.52633	-1.99643	Itgax
A_55_P2117081	7.28447	6.53737	6.52092	5.2891	-1.99537
A_51_P408649	5.65894	5.26854	5.10184	3.66886	-1.99008	Shisa2
A_52_P38208	5.55695	5.20219	4.71357	3.57482	-1.98213	Arpp21
A_52_P607683	6.98591	6.35117	5.89419	5.00627	-1.97964	Ppm1e
A_52_P472324	11.3806	10.7723	10.3255	9.40117	-1.97942	Slpi
A_55_P2130090	12.0631	11.3958	10.9073	10.0861	-1.97701	Cnn3
A_55_P2417224	8.9508	8.37957	7.986	6.97672	-1.97408	AI447881
A_52_P1008476	5.48708	4.93644	3.83509	3.51851	-1.96857	Pou3f3
A_55_P2055189	9.34582	8.98882	8.52745	7.38542	-1.96041	Kcng1
A_66_P137219	13.4579	12.5963	12.1001	11.5022	-1.95572	Elane
A_55_P2045824	5.28258	4.73331	4.34078	3.32777	-1.95482	Speer3
A_55_P2052929	6.60945	6.07543	5.3874	4.66643	-1.94302	Dyrk4
A_30_P01021015	5.30452	4.63758	3.79894	3.36458	-1.93994
A_51_P205215	8.14021	7.64837	7.23862	6.21452	-1.92568	Klhl30
A_51_P349213	6.07073	5.41833	4.70094	4.14785	-1.92288	Fcrl1
A_51_P144349	11.0571	10.578	10.073	9.13699	-1.92008	Dtx4
A_55_P1991773	8.07492	7.49782	7.1387	6.15506	-1.91986	Icos
A_55_P2404808	4.72191	4.27623	4.18775	2.80971	-1.9122	2210406H18Rik
A_55_P2133405	8.13095	7.37706	6.74897	6.22079	-1.91016	Dmkn
A_55_P2142499	6.77248	5.97448	5.69323	4.86461	-1.90787
A_55_P2266178	6.3734	5.75497	5.05885	4.4661	-1.9073	Il2rb
A_30_P01030551	5.50198	4.62921	4.52636	3.59908	-1.9029
A_51_P108266	4.97044	4.39092	4.28127	3.06934	-1.9011	Actn2
A_55_P2043200	5.52493	5.39521	4.47415	3.62561	-1.89931
A_30_P01031846	5.44307	5.08622	4.32563	3.54548	-1.89759
A_30_P01028361	4.82697	3.84121	3.83909	2.93018	-1.89679
A_55_P2008332	4.76578	4.48942	3.27633	2.86998	-1.89581
A_51_P286496	4.96569	4.8273	3.97893	3.07263	-1.89306	Il2rb
A_55_P2109122	12.0061	11.6872	11.0324	10.1133	-1.89281	Hist1h2bc
A_55_P2056325	9.66498	9.16745	8.77867	7.77931	-1.88567	Anxa3
A_55_P2025078	12.4329	11.8942	11.4307	10.5495	-1.88349	Csf1r
A_51_P481482	5.40027	4.74707	4.69173	3.52724	-1.87304	Dram1
A_55_P2023542	9.37666	9.03781	8.46493	7.50901	-1.86766	Ccr7
A_55_P1960436	7.28902	6.79907	6.48938	5.42778	-1.86125	Il12a
A_55_P1987018	4.73198	3.95423	3.76638	2.88365	-1.84833	Olfr788
A_30_P01025980	5.52971	4.76922	3.87455	3.68908	-1.84063
A_55_P2304864	5.96733	5.30603	4.56523	4.14306	-1.82427	Ros1
A_55_P2070199	7.16963	6.51744	6.23469	5.34945	-1.82018	Speer2
A_30_P01018987	6.2817	5.748	5.3387	4.46389	-1.81781
A_52_P169181	4.44917	4.44265	4.27612	2.64764	-1.80153	Auts2
A_55_P1966274	8.73542	8.27653	7.76803	6.93477	-1.80065	Pdzd4
A_51_P298107	6.40895	6.21886	5.7008	4.61037	-1.79858	Vit
A_51_P246653	8.29219	7.41767	7.09857	6.4954	-1.79679	Clec7a
A_52_P408757	8.03419	7.27116	7.03239	6.24696	-1.78723	Fcgr3
A_30_P01021528	5.09224	3.78409	3.42246	3.30512	-1.78712
A_52_P198435	5.93228	5.53045	4.7763	4.14698	-1.78531	Rasgrp3
A_51_P113182	5.11618	4.52377	3.60961	3.33321	-1.78297	Lifr
A_52_P657360	6.15512	5.52978	5.38152	4.37813	-1.77699	Tnni1
A_51_P245989	7.67721	7.16648	6.79442	5.90029	-1.77692	Ccr2
A_52_P329451	5.04762	4.18751	3.35613	3.27294	-1.77469	Mbp
A_55_P2123626	5.26169	4.99504	4.74506	3.48857	-1.77312	Zp1
A_30_P01017848	5.18488	4.7578	4.37074	3.41629	-1.76858
A_51_P193336	7.75094	7.34644	7.06608	5.98974	-1.76121	Nucb2
A_55_P1976142	5.64843	5.44206	4.69638	3.89023	-1.7582	Gm10609
A_51_P513776	9.11094	8.7645	8.18821	7.3556	-1.75535
A_55_P2385960	5.40741	4.88203	4.30977	3.65733	-1.75009	0610009K14Rik
A_30_P01021093	6.61953	5.01941	4.91214	4.86952	-1.75002
A_55_P2011794	9.51666	9.20077	8.71818	7.76796	-1.7487
A_30_P01019245	6.98412	6.47462	6.2909	5.23574	-1.74838
A_30_P01023471	6.33971	5.46056	4.79523	4.59488	-1.74483
A_30_P01018282	6.71789	6.12204	6.02957	4.97459	-1.7433
A_51_P258372	9.914	9.20871	9.05015	8.17445	-1.73955	Igsf6
A_55_P2129047	9.03142	8.73815	8.31535	7.29313	-1.7383	Tlr7
A_55_P2071466	10.5877	10.1669	9.62799	8.85069	-1.73703	Ncf1
A_51_P211786	4.3965	3.4108	3.25327	2.66153	-1.73496	Chst13
A_51_P374900	6.00905	5.63438	5.13875	4.27495	-1.7341	P2ry13
A_30_P01029577	7.50741	6.99125	6.50608	5.79181	-1.71559
A_30_P01027687	6.21599	5.53331	5.20135	4.50182	-1.71417
A_55_P1976450	8.81425	8.36882	7.76496	7.10815	-1.7061
A_51_P462029	4.72419	4.68977	3.63808	3.02354	-1.70065	4930562F07Rik
A_55_P2107045	10.9213	10.0711	9.60325	9.2207	-1.70057	Myl4
A_55_P2137596	6.27576	5.81336	5.7388	4.5783	-1.69745	Chst15
A_55_P2082319	4.72233	3.77688	3.41573	3.03225	-1.69008	BC094916
A_30_P01028017	5.36351	5.11296	4.65672	3.67758	-1.68593
A_51_P182311	8.81318	8.3082	7.97611	7.12871	-1.68448	Clec2i
A_55_P1984073	7.07178	6.32873	6.12829	5.38849	-1.68329
A_30_P01020752	7.75451	6.48771	6.27335	6.07317	-1.68134
A_55_P2102917	4.49952	4.34946	3.8929	2.81821	-1.68131
A_51_P378576	4.83718	4.64706	4.61645	3.15614	-1.68104	B3gnt7
A_66_P134453	8.17326	7.74997	7.08626	6.49911	-1.67416	I830077J02Rik
A_55_P2001274	8.42248	8.20703	7.57892	6.75998	-1.6625
A_30_P01025479	6.28237	5.19326	4.87315	4.61989	-1.66248
A_55_P2066505	14.8793	14.3223	14.11	13.2181	-1.66119	Mpo
A_55_P2148718	5.20626	4.95867	4.04564	3.54525	-1.66101	LOC102635628
A_55_P2097340	7.77767	7.24906	6.73752	6.11924	-1.65843	Camkv
A_55_P2047168	5.80671	5.17694	4.86175	4.15054	-1.65617	Notch1
A_30_P01031565	5.18801	4.08131	3.8195	3.53239	-1.65562
A_55_P2007839	6.15225	6.03791	5.58464	4.50039	-1.65186	4933402N22Rik
A_51_P104768	7.38482	7.08214	6.69899	5.73415	-1.65067
A_30_P01021982	5.53189	4.57157	4.34929	3.89115	-1.64074
A_66_P125392	10.6633	10.2119	9.90128	9.0233	-1.64003	Atp8b4
A_55_P2004176	5.50951	5.24523	4.50613	3.87469	-1.63481	Gm6460
A_66_P119964	5.85424	5.00366	4.53146	4.22524	-1.62899
A_51_P261517	12.9234	12.5031	12.151	11.3008	-1.62252	Tyrobp
A_55_P1989738	5.07041	4.3768	4.21809	3.4498	-1.6206	4930426L09Rik
A_52_P409769	8.27239	7.84438	7.37553	6.65283	-1.61956	Mrvi1
A_51_P174215	6.14881	5.78216	5.1445	4.53071	-1.61811	Dhrs2
A_51_P215896	6.94479	6.65884	5.92455	5.32934	-1.61545	Tsc22d4
A_51_P364210	11.8524	11.2764	10.8213	10.2413	-1.61101	Ms4a3
A_52_P393314	8.78847	8.26885	7.90155	7.17859	-1.60988	P2rx7
A_55_P2074241	5.6685	4.81483	4.54061	4.06041	-1.60809
A_55_P1969901	8.68528	8.54242	7.84131	7.07828	-1.60699
A_55_P2139809	5.38068	5.04849	3.95013	3.77804	-1.60264	Fgf13
A_55_P2011950	8.76348	8.40859	7.91313	7.16198	-1.6015
A_52_P258617	5.80176	5.1668	4.62345	4.20174	-1.60003	Cd180
A_52_P240542	8.79963	7.95877	7.57872	7.21516	-1.58447	Id2
A_55_P2176753	10.1724	9.80887	9.25635	8.59361	-1.57883
A_55_P1979364	9.2076	9.00474	8.38379	7.62949	-1.57811
A_30_P01018941	4.88834	4.83261	4.47697	3.31277	-1.57557
A_55_P2030299	10.0504	9.67551	9.08637	8.47655	-1.5739
A_52_P358406	8.2642	7.97671	7.43789	6.69404	-1.57015
A_55_P2108784	5.71508	4.59833	4.49553	4.14732	-1.56776	Arhgap22
A_55_P2041350	6.31678	5.72538	5.0823	4.75164	-1.56514	Cyp2d34
A_66_P106388	7.05899	6.60936	6.33316	5.49484	-1.56415	Ms4a4c
A_51_P203675	7.37649	6.80974	6.59609	5.81244	-1.56405	Trem3
A_55_P2184601	8.83034	8.53344	8.20555	7.26643	-1.56391	Itgal
A_55_P1982896	5.10009	4.74665	4.51138	3.53721	-1.56288	Lpcat2
A_51_P371279	6.8545	6.44419	6.20027	5.29166	-1.56284	Icos
A_30_P01027937	5.20612	4.34901	3.97978	3.64335	-1.56277
A_55_P2143139	6.72779	6.13886	5.71357	5.16645	-1.56135	Myadml2
A_30_P01029623	4.62333	4.5577	3.21233	3.06271	-1.56063
A_55_P2074656	11.2376	10.834	10.4601	9.68377	-1.55384	Padi2
A_55_P1996978	5.19355	4.81599	4.51033	3.64044	-1.55312	Olfr686
A_55_P2001262	8.93056	8.63751	8.07857	7.38296	-1.5476
A_55_P1966608	9.56833	9.23019	8.72147	8.02182	-1.54651
A_52_P625912	7.45836	6.96222	6.9582	5.91729	-1.54107	Klrb1f
A_55_P1993001	8.43092	8.26904	7.69524	6.8923	-1.53862
A_52_P213483	9.77616	9.53956	8.99397	8.23817	-1.53799
A_30_P01028967	6.33081	5.86079	5.15478	4.79644	-1.53437
A_30_P01027790	5.52139	4.99452	4.56824	3.98723	-1.53415
A_55_P2139814	4.74229	3.98076	3.87776	3.20826	-1.53403	Fgf13
A_55_P2079669	4.82572	4.02807	3.42458	3.29455	-1.53117	Bcat1
A_55_P1992749	4.649	4.29424	4.08247	3.12161	-1.52739	Epb4.1l1
A_55_P1978216	6.27098	6.16651	5.81342	4.74368	-1.5273	AF251705
A_30_P01019508	6.53055	5.97234	5.61207	5.00337	-1.52718
A_30_P01030229	5.33204	5.05269	4.45467	3.80498	-1.52706
A_55_P2137049	8.78268	8.58575	8.05007	7.25839	-1.52429	AA467197
A_51_P288295	9.77283	9.42942	8.84801	8.25089	-1.52195
A_55_P2091359	10.7579	10.4214	9.98221	9.2405	-1.51736	Padi2
A_65_P06603	6.38289	5.8783	5.07644	4.87267	-1.51023	Ahr
A_55_P2187030	8.25037	7.9916	7.45437	6.741	-1.50937
A_55_P1964628	10.3929	9.87125	9.51702	8.887	-1.50586	LOC102633627
A_30_P01029305	6.20387	5.58142	5.49657	4.69809	-1.50577
A_55_P2035320	9.91457	9.56498	9.09674	8.40906	-1.50551	Nfil3
A_52_P559566	8.29771	7.89531	7.30586	6.79378	-1.50394
A_55_P1961458	7.94866	7.51941	7.00135	6.44689	-1.50177	Speer1-ps1
A_55_P1997696	10.1906	8.93563	8.7757	8.69051	-1.50011	Plbd1
A_30_P01017754	4.80273	4.5585	4.07587	3.30372	-1.49901
A_55_P2108708	5.08143	4.86783	4.72245	3.58323	-1.49819	Kcne3
A_30_P01024799	4.88516	4.22016	3.79096	3.39368	-1.49149
A_51_P225592	11.8182	11.3309	11.004	10.3267	-1.49147	Tpm4
A_51_P466378	9.19321	8.77441	8.53117	7.70226	-1.49095	Itgal
A_55_P2048607	11.7623	11.3078	11.0748	10.2715	-1.49084	Hp
A_52_P202142	5.88686	5.28563	5.20622	4.39913	-1.48773	Sv2a
A_51_P477121	7.0626	6.72015	6.37312	5.57588	-1.48672	Pmaip1
A_55_P2110012	7.94852	7.30492	6.90489	6.46583	-1.48269	Tmem91
A_51_P292550	8.56038	8.02588	7.83407	7.08157	-1.4788	Chdh
A_52_P638459	10.5197	9.96738	9.64773	9.04661	-1.47309	Ccl5
A_51_P137419	12.3675	12.026	11.6941	10.8973	-1.47022	Cst7
A_55_P1985960	5.65088	5.34946	4.90794	4.1829	-1.46797	Speer1-ps1
A_52_P517029	4.40841	4.37357	3.48276	2.94104	-1.46737	Tmeff2
A_55_P2247275	5.0066	4.92149	4.51929	3.54226	-1.46435	D330013E07Rik
A_55_P2004248	5.06046	4.68265	4.63483	3.59679	-1.46367	Apcdd1
A_52_P108850	6.70278	6.09788	5.4455	5.24018	-1.4626	St8sia1
A_30_P01028659	5.57079	4.3456	4.23623	4.11206	-1.45873
A_30_P01031844	5.72462	4.98288	4.46858	4.27391	-1.4507
A_51_P405638	5.75246	5.23595	4.98205	4.30345	-1.44901
A_55_P1955300	4.65282	4.57842	3.45983	3.20878	-1.44405	Gm4969
A_30_P01030910	4.94169	4.59451	3.71487	3.49855	-1.44315
A_55_P2118881	6.47495	6.23685	5.29533	5.03381	-1.44114	4930579K19Rik
A_51_P266248	7.72334	7.26946	6.53937	6.28587	-1.43747	Ighv14-2
A_55_P2101880	8.62868	8.38588	8.00717	7.19213	-1.43655	Bex6
A_52_P507578	5.98734	5.31545	5.31157	4.55135	-1.43599	Slamf6
A_55_P2108255	10.0402	9.49204	9.20394	8.60595	-1.43424	Lgmn
A_52_P68221	8.35398	7.7325	7.70955	6.92106	-1.43292	Gria3
A_51_P423976	6.24373	5.92493	5.71579	4.81653	-1.4272	Crem
A_30_P01021764	5.2734	4.71983	4.39903	3.84693	-1.42648
A_30_P01018837	5.23782	4.45409	4.16277	3.81286	-1.42496
A_52_P432570	6.72644	6.49702	5.86971	5.30327	-1.42317	Chdh
A_51_P227962	5.71977	5.43975	5.04686	4.29767	-1.4221	Dynlrb2
A_66_P114582	5.15026	4.92821	4.49765	3.73003	-1.42024
A_30_P01026944	4.71903	4.4872	3.49916	3.29883	-1.4202
A_55_P2130497	8.14388	7.99274	7.2794	6.72947	-1.41441
A_55_P2001269	9.37516	9.08798	8.5109	7.96113	-1.41404
A_55_P2129334	7.46128	6.84615	6.34663	6.05022	-1.41106
A_55_P2176565	6.30765	6.15768	5.65569	4.90102	-1.40663	B3galt5
A_30_P01025008	4.77097	4.05056	3.42156	3.36465	-1.40632
A_52_P562158	8.12234	7.97663	7.41848	6.71739	-1.40495
A_51_P416546	15.491	15.1579	14.7726	14.0893	-1.40178	Ctsg
A_55_P2053894	5.65934	5.30421	4.70733	4.2591	-1.40024	Olfr91
A_30_P01028189	4.92905	4.35343	3.87727	3.52927	-1.39978
A_55_P2105542	12.4968	11.4118	11.1817	11.1007	-1.39614	Pde2a
A_55_P2135331	12.8887	12.4071	11.9759	11.4965	-1.39215	Evl
A_30_P01017691	6.59128	6.5258	5.70503	5.19964	-1.39164
A_30_P01030710	4.74892	4.72162	4.09797	3.3595	-1.38941
A_51_P109449	10.3282	10.0123	9.7441	8.93947	-1.38874	Ltb4r1
A_30_P01020760	5.4952	4.76562	4.60255	4.10677	-1.38842
A_55_P2077153	8.23812	7.88676	7.5693	6.85054	-1.38758	Slc27a2
A_30_P01020828	5.73078	5.06889	5.02872	4.34378	-1.387
A_55_P2048912	9.22036	8.78887	8.6205	7.83385	-1.38651	Themis2
A_66_P109986	8.17845	7.98709	7.60078	6.79395	-1.3845	Cd33
A_55_P2023818	5.96521	5.3947	5.13134	4.58169	-1.38352	Cysltr1
A_55_P2342537	7.21816	6.97138	6.42067	5.8355	-1.38267	4930437M23Rik
A_55_P2025630	6.84303	6.39656	6.10904	5.46214	-1.38089
A_55_P2167521	5.74281	5.30359	4.92408	4.36878	-1.37403
A_55_P2136895	5.43911	4.6218	4.59132	4.06986	-1.36925	Arhgap33os
A_51_P150120	11.5612	10.9987	10.5942	10.1936	-1.36759	Mgst2
A_30_P01030275	5.19846	4.0953	3.89653	3.83139	-1.36707
A_66_P104923	7.3928	7.25629	6.81455	6.02652	-1.36628
A_55_P1972582	8.65054	8.07305	8.01507	7.28501	-1.36554	LOC102639543
A_55_P2053532	5.49907	5.11433	4.49317	4.13471	-1.36437	Rundc3b
A_55_P2052016	7.40487	7.31468	6.66524	6.04058	-1.36429	Crispld2
A_51_P511608	5.71239	5.24862	4.38781	4.34933	-1.36306	Mtag2
A_55_P2004224	5.36307	4.89271	4.79025	4.0008	-1.36227
A_55_P2042783	8.19907	8.0511	7.6211	6.83731	-1.36175	2310075C17Rik
A_52_P375323	6.8614	6.67266	6.36912	5.5005	-1.3609	Slc9a9
A_30_P01025050	8.01934	7.87539	7.45237	6.66121	-1.35813
A_55_P2152248	4.70955	4.38668	3.8662	3.35215	-1.3574	Cpe
A_52_P179309	6.94711	6.50645	6.30375	5.59106	-1.35604	Gria3
A_55_P2007955	7.35005	7.16612	6.55347	5.99749	-1.35256	4933402N22Rik
A_55_P2169888	7.23492	6.77658	6.6083	5.88295	-1.35198	D8Ertd82e
A_30_P01029699	5.04292	4.95166	4.59513	3.6933	-1.34961
A_55_P2078494	3.92719	3.92519	2.73549	2.58118	-1.34601	Cib3
A_30_P01030872	6.28387	5.30407	5.2503	4.93868	-1.3452
A_55_P2181928	4.48011	4.27164	3.96747	3.13809	-1.34203	Slc45a3
A_55_P2064995	5.03797	4.76296	4.66508	3.69681	-1.34117	Capzb
A_55_P2382105	10.0156	9.64413	9.43003	8.67651	-1.33906	BC035044
A_51_P324228	12.5524	12.2971	12.0199	11.2137	-1.33864	Satb1
A_55_P2125862	4.64321	4.45885	4.44738	3.30682	-1.33639
A_52_P443776	4.27045	3.92253	3.02984	2.93437	-1.33608
A_55_P2090798	6.68317	6.1054	5.90185	5.34938	-1.33379	Mtus1
A_55_P2277280	7.93825	7.62042	7.17921	6.60474	-1.33352	C030013G03Rik
A_30_P01026906	6.23506	5.59985	5.34565	4.90329	-1.33177
A_52_P385606	5.52788	4.90242	4.7348	4.19666	-1.33122	Ckb
A_55_P2065510	8.52319	8.33039	7.72967	7.20274	-1.32045
A_55_P2212733	6.44947	5.92239	5.87359	5.14023	-1.30924	C80012
A_55_P2065424	7.08057	6.72828	6.6139	5.77136	-1.30921	Sstr2
A_55_P2029106	7.90423	7.53057	7.08724	6.5968	-1.30744	Bmf
A_55_P2288825	5.258	4.38294	4.17667	3.95332	-1.30467	Fcamr
A_55_P2058942	6.49309	6.14073	6.08126	5.19049	-1.3026	Aldh3b1
A_66_P130916	10.761	10.3142	10.1688	9.45921	-1.30179	H2-Ob
A_55_P2361652	10.864	10.4575	10.219	9.56305	-1.30093	C230085N15Rik
A_52_P539434	7.43551	6.96209	6.80437	6.13559	-1.29992	Lbh
A_55_P2178678	5.03582	4.66212	4.66097	3.73922	-1.29661	P2rx5
A_51_P167263	7.75912	7.36001	6.98223	6.46269	-1.29643	Cd5
A_55_P2002291	5.62074	5.33496	4.47726	4.32483	-1.29591	Msx3
A_66_P136569	7.9738	7.67179	7.32734	6.67918	-1.29462
A_55_P2037743	9.28876	9.05242	8.77187	7.99506	-1.2937
A_55_P2066230	9.37715	8.96825	8.89173	8.08695	-1.29019	Hck
A_30_P01019475	4.49032	4.12129	3.92074	3.20055	-1.28977
A_30_P01017820	5.17913	4.65885	4.49122	3.89327	-1.28586
A_51_P242930	10.1875	9.8497	9.54485	8.90723	-1.28025	Lat2
A_55_P2000409	13.71	13.3103	13.1283	12.4326	-1.27746	Rab44
A_55_P2146789	7.65698	7.50373	6.93871	6.37955	-1.27743
A_52_P55772	11.3154	10.9006	10.5475	10.0382	-1.27719	Tbxa2r
A_52_P491544	7.09829	6.27373	6.20492	5.82283	-1.27546	Nedd9
A_30_P01021937	9.97167	9.30678	9.24562	8.69688	-1.27478
A_51_P254656	10.1665	9.7359	9.42538	8.89259	-1.27392	Hdc
A_55_P2051566	4.99397	4.76596	4.38264	3.72179	-1.27218	LOC102633280
A_55_P2214625	4.93043	4.35389	4.16862	3.65825	-1.27218	4930519A11Rik
A_30_P01027210	6.19993	5.95809	5.40455	4.93457	-1.26536
A_52_P487615	8.41771	8.0683	7.95764	7.15292	-1.26479	Fam105a
A_55_P2076248	5.37593	4.86988	4.7111	4.11218	-1.26375
A_55_P2028832	11.0326	10.7939	10.51	9.76881	-1.26374	Bex6
A_52_P263095	9.22851	8.72771	8.34521	7.96483	-1.26368	Ahnak
A_55_P2155560	6.08974	5.52861	5.2468	4.82792	-1.26181
A_55_P2016937	5.54812	5.50853	5.36497	4.28715	-1.26097	Arpp21
A_51_P249193	4.66253	4.25953	3.63713	3.41091	-1.25162	Gsg1l
A_52_P578790	9.51264	9.0868	8.76131	8.26471	-1.24793	Dok3
A_55_P2020128	13.0397	12.7584	12.3203	11.7923	-1.24744	Dhrs3
A_55_P2094060	7.14835	6.65122	6.05005	5.90145	-1.2469	Gzma
A_51_P382789	4.95227	4.73856	3.79723	3.7108	-1.24147	Adora3
A_55_P2162782	5.29304	5.10661	4.48112	4.05406	-1.23899	Ahnak
A_55_P2011385	10.388	9.81401	9.56389	9.15045	-1.2376	Tifa
A_55_P2111380	7.05696	6.92168	6.31057	5.81992	-1.23704	Ctnnd2
A_55_P2426941	4.92412	4.8228	4.49142	3.6875	-1.23662	Gprin3
A_55_P2003798	4.80854	4.39876	3.57559	3.575	-1.23354	Olfr1364
A_52_P194250	8.13815	7.41758	7.32254	6.90693	-1.23121	Ets1
A_51_P342567	9.19892	8.47074	8.06183	7.97067	-1.22826	Akap12
A_55_P2073308	12.5425	12.1714	11.9249	11.3145	-1.22802	Bin1
A_51_P465281	13.854	13.4368	13.0541	12.6282	-1.22578	Lgals1
A_51_P150678	10.6147	10.3615	10.1309	9.38951	-1.22516	Tnfaip8l2
A_55_P2170034	8.87325	8.42535	7.98785	7.64884	-1.2244	Rgl1
A_30_P01032876	5.47676	4.69184	4.33634	4.25257	-1.22419
A_30_P01018373	5.56496	5.34348	4.64548	4.34429	-1.22066
A_55_P2135986	8.15947	7.87214	7.59919	6.94164	-1.21784	Ms4a4c
A_30_P01017570	5.0686	4.78909	4.49102	3.85091	-1.21769
A_51_P400543	8.07591	7.09821	6.89826	6.86051	-1.2154	Aif1
A_51_P381558	12.2557	11.8943	11.6365	11.046	-1.20965	Rasa4
A_52_P90363	12.82	12.5624	12.2539	11.611	-1.20895	Ifi27l2a
A_30_P01018316	5.35384	5.20677	4.82852	4.14513	-1.20871
A_55_P2182740	6.13392	5.47183	5.36529	4.92601	-1.20792	2310047D07Rik
A_55_P2098840	5.06476	4.87004	3.91247	3.85935	-1.2054
A_52_P655136	6.2749	5.84393	5.6213	5.06975	-1.20515	Nlrc4
A_30_P01030673	4.95339	4.42203	4.30883	3.74859	-1.2048
A_55_P2038525	10.2282	9.68373	9.58321	9.02358	-1.20465	C3
A_30_P01030492	5.44817	4.77382	4.6945	4.24397	-1.2042
A_55_P1999102	8.96761	8.70103	8.58564	7.76391	-1.2037	Pi16
A_52_P467488	8.94103	8.71752	8.37808	7.73758	-1.20345	Slc35d3
A_51_P111532	8.22655	7.96113	7.75249	7.02323	-1.20332	Ubash3a
A_55_P2011286	6.13014	5.57051	5.4758	4.93067	-1.19947	Hopx
A_55_P1979491	6.62064	6.04422	5.99744	5.42293	-1.1977	Cd28
A_55_P2003378	7.32134	6.36247	6.14567	6.12516	-1.19619	Atrnl1
A_30_P01023370	9.06408	8.56315	8.41868	7.8684	-1.19568
A_30_P01030892	6.08776	6.00917	5.1727	4.89293	-1.19484
A_55_P2014229	9.3548	8.83316	8.68386	8.16161	-1.19319	Sema4a
A_51_P474498	6.26402	6.07271	5.77609	5.07194	-1.19208	Tac4
A_55_P2116111	9.68484	9.37319	9.05521	8.49366	-1.19119	D8Ertd82e
A_55_P2098321	10.6999	10.304	10.0614	9.50945	-1.19045
A_55_P2031999	9.99972	9.76357	9.47178	8.81076	-1.18896	9030617O03Rik
A_55_P2184023	5.22438	4.83717	4.11205	4.03971	-1.18467	Dnah7a
A_55_P2050932	9.51211	9.28895	8.92061	8.32815	-1.18396	Tlr7
A_55_P2115297	11.5854	11.199	10.9466	10.4018	-1.18359	Ap3s1
A_55_P1972149	4.23888	4.15343	3.69562	3.05702	-1.18185	Arhgap27
A_55_P2026034	7.54055	7.02736	6.98446	6.35992	-1.18063
A_55_P2082929	11.4602	11.1434	10.892	10.2823	-1.17791	H2-Ob
A_55_P2081035	8.28408	7.70652	7.43698	7.10832	-1.17576	Gpr25
A_30_P01028574	4.98546	4.30989	4.23041	3.81026	-1.1752
A_55_P2153621	5.08736	4.50011	4.44419	3.91879	-1.16857	Ahnak
A_55_P2136121	7.03901	6.77368	6.59366	5.87194	-1.16708	9030617O03Rik
A_55_P2011387	10.8136	10.1821	9.93449	9.64774	-1.16584	Tifa
A_30_P01033371	7.64778	7.19041	7.05174	6.48206	-1.16573
A_30_P01033082	10.2246	9.74438	9.55324	9.05888	-1.1657
A_55_P2391499	6.22556	5.76138	5.68056	5.06018	-1.16538	4933415J04Rik
A_55_P1958379	6.41329	6.20662	5.51081	5.24939	-1.16391	Slit1
A_51_P471791	4.49842	4.32672	3.8675	3.33496	-1.16346	St8sia6
A_51_P181595	6.11018	5.45799	5.25037	4.94726	-1.16292	4933402N22Rik
A_55_P2178337	4.94845	4.3267	3.92767	3.78664	-1.1618	Gm10489
A_55_P1982916	8.81922	8.49884	8.11078	7.66104	-1.15817	Bzrap1
A_55_P1999561	8.28995	7.98767	7.7829	7.13289	-1.15706	Pram1
A_55_P1995537	17.3058	16.9756	16.7905	16.1505	-1.15532	Mpo
A_30_P01033264	5.86205	5.36604	5.05134	4.70701	-1.15505
A_30_P01030293	5.77775	5.37965	4.71422	4.62738	-1.15037
A_55_P1987650	7.0214	6.91804	6.36368	5.87168	-1.14971	Ctnnd2
A_55_P2140348	5.61804	5.39249	4.66421	4.46929	-1.14875	Igh-VJ558
A_55_P2436438	6.39125	6.06574	5.82525	5.24397	-1.14729	Dusp22
A_55_P1964648	8.57464	8.4645	8.27722	7.42891	-1.14573	Btla
A_51_P179701	7.20951	6.74646	6.52547	6.06864	-1.14086	Hlx
A_30_P01028905	6.27076	5.44605	5.17105	5.1344	-1.13637
A_51_P218774	11.9034	11.5655	11.1855	10.7678	-1.13565	Rgs10
A_55_P2010152	13.7157	13.4473	13.3276	12.5801	-1.13562	Sell
A_55_P1994569	5.48712	5.04615	4.79216	4.3521	-1.13502
A_55_P2004007	9.49279	9.20091	8.94851	8.35867	-1.13412	LOC102639543
A_52_P512575	6.42542	5.91375	5.78193	5.29162	-1.13381	Hopx
A_30_P01020899	8.1308	7.67168	7.38929	6.99925	-1.13155
A_30_P01027194	8.09868	7.65001	7.11712	6.96805	-1.13063
A_55_P2001281	7.06667	6.97311	6.17966	5.93678	-1.12989
A_66_P106611	5.78837	5.60844	5.38391	4.6593	-1.12906	Gna14
A_55_P2178653	5.95529	5.95258	5.6934	4.82735	-1.12793
A_55_P1987186	8.03955	7.84887	7.50592	6.91163	-1.12792	Ttll9
A_55_P2165790	7.10116	6.58759	6.41111	5.97536	-1.12581	Siglech
A_51_P510418	9.02383	8.72745	8.539	7.8983	-1.12553	Aldh1b1
A_52_P251623	6.01481	5.71973	5.50471	4.88954	-1.12527	Fam222a
A_51_P211131	7.71279	7.53094	7.31125	6.59094	-1.12185	Traf3ip2
A_51_P193794	7.52489	7.10125	6.93192	6.40509	-1.1198	Lrp1
A_52_P554703	6.74743	6.42612	6.2007	5.62791	-1.11952	Gprin3
A_30_P01018252	5.47404	4.70061	4.67992	4.35577	-1.11827
A_51_P394394	10.7618	10.4684	10.1512	9.64358	-1.11825	Tspan2
A_51_P394921	10.7	10.2151	9.95927	9.58256	-1.1174	1700020L24Rik
A_51_P247694	14.4652	14.2305	13.9972	13.3497	-1.11548	Gpr97
A_52_P220783	13.1859	12.8444	12.5225	12.0709	-1.11504	Tmem229b
A_51_P151126	14.1217	13.9165	13.6041	13.0101	-1.11157	Cd52
A_55_P2142758	5.72822	5.51461	5.43834	4.617	-1.11122	Slc9a7
A_66_P124858	8.20732	7.67654	7.60234	7.10238	-1.10494	Diras2
A_55_P2055638	10.1509	9.58135	9.38061	9.04604	-1.10488	Gsn
A_55_P1969497	4.98699	4.21249	3.97584	3.88241	-1.10458	Lynx1
A_55_P2039230	6.34044	6.00353	5.94949	5.23812	-1.10232	Pydc4
A_30_P01021133	5.18511	4.90153	4.72105	4.08367	-1.10144
A_51_P172502	7.96291	7.70865	7.12125	6.86178	-1.10113	Cxcl12
A_55_P2094034	7.03312	6.92125	6.34751	5.93418	-1.09894	Nrg2
A_51_P371816	6.42987	6.22863	5.70501	5.33454	-1.09533
A_66_P107129	7.23372	6.97321	6.45983	6.139	-1.09473	3300005D01Rik
A_51_P185660	13.2757	13.1974	12.9796	12.1814	-1.09423	Ccl9
A_55_P1981455	7.71384	7.03759	6.77432	6.62208	-1.09176
A_55_P2011341	7.05418	6.64205	6.26313	5.96326	-1.09092
A_55_P2094666	7.78042	7.65388	7.44659	6.69007	-1.09035	Gm10482
A_55_P1986722	5.82093	5.65387	5.44311	4.73129	-1.08964	Card9
A_55_P2174935	9.9756	9.7124	9.45799	8.8861	-1.0895	Mn1
A_30_P01022349	8.33649	7.84656	7.81592	7.24798	-1.08851
A_30_P01024764	6.11686	5.40489	5.2444	5.03072	-1.08615
A_55_P2075499	5.9429	5.76421	5.69716	4.85839	-1.08451	Ttll9
A_52_P195135	6.37913	5.98428	5.72989	5.29724	-1.08189	Oosp1
A_55_P2059931	6.86626	6.51607	6.20925	5.78477	-1.08149	Prom1
A_55_P1996821	6.60022	6.36829	6.18944	5.51934	-1.08088
A_30_P01025240	5.24471	5.1221	4.92061	4.16478	-1.07993
A_55_P2021266	9.34828	9.00872	8.66234	8.26948	-1.0788	Hpse
A_55_P2050602	5.25819	4.92534	4.27182	4.18023	-1.07797	Ncam1
A_55_P2027127	6.60711	6.44864	6.06133	5.53329	-1.07383	Triml2
A_66_P103411	7.59434	6.60492	6.59556	6.52084	-1.0735	Gm9888
A_51_P422625	8.16829	7.95193	7.76457	7.09768	-1.07062	Arl11
A_55_P1989698	8.3335	7.82405	7.51423	7.26345	-1.07005	Mmp11
A_51_P141769	5.11278	4.64354	4.17766	4.04671	-1.06606	Trim17
A_55_P2020538	8.23833	8.08081	7.95524	7.17413	-1.0642
A_51_P306710	8.14239	7.51861	7.32039	7.08257	-1.05982	Cldn15
A_52_P577748	8.32114	7.88575	7.61515	7.26178	-1.05936	Lpxn
A_51_P473888	9.1036	8.57029	8.45069	8.04554	-1.05806	Il6st
A_55_P2057051	8.91791	8.53612	8.25114	7.85997	-1.05794
A_51_P193146	10.3611	9.97616	9.82121	9.30555	-1.05555	Ms4a6c
A_30_P01028876	5.24517	5.06176	4.29242	4.19228	-1.05289
A_55_P2136426	9.60683	9.3147	9.00239	8.55649	-1.05034	Prss57
A_55_P2314229	6.71964	5.97286	5.68916	5.67228	-1.04736	C920021A13
A_51_P285736	7.61467	7.13362	6.87472	6.5685	-1.04617	Pdcd1
A_55_P2113738	6.70019	6.43895	6.38841	5.65568	-1.04451
A_52_P507382	12.0684	11.7046	11.4339	11.0253	-1.04314	Unc93b1
A_55_P2017164	4.71882	4.0886	4.0744	3.67628	-1.04254
A_52_P502577	9.08244	8.76889	8.56916	8.0404	-1.04204	S1pr3
A_52_P668984	6.3649	5.96818	5.93992	5.32546	-1.03944	Tmem243
A_55_P2080021	8.54882	7.79745	7.52303	7.51007	-1.03875	Papss2
A_55_P2393021	7.81163	7.40158	7.2077	6.77353	-1.0381	A430106G13Rik
A_51_P136294	8.24786	8.04525	7.77504	7.21383	-1.03403	Ms4a4b
A_55_P1976097	7.78636	7.32921	7.00713	6.75326	-1.0331	Fads3
A_55_P2036460	4.9653	4.59655	3.93482	3.93262	-1.03269	Synb
A_30_P01029534	7.74599	7.39117	7.19629	6.71371	-1.03228
A_51_P209818	12.8481	12.4484	12.1775	11.818	-1.03009	Prtn3
A_30_P01024047	5.48799	5.02213	4.51361	4.45814	-1.02985
A_55_P2038422	5.18927	4.70823	4.6779	4.16036	-1.02891	Adamts17
A_55_P2038452	8.19722	7.99417	7.83051	7.17025	-1.02697
A_55_P2235911	9.58958	9.29382	9.05703	8.5633	-1.02628	0610009E02Rik
A_30_P01030225	8.22259	7.82863	7.72178	7.19668	-1.0259
A_55_P2063216	6.64525	6.52586	6.48831	5.61991	-1.02534	Dusp14
A_52_P432052	5.48318	5.28619	4.74374	4.46025	-1.02293	4930515G13Rik
A_55_P2068350	5.91772	5.39278	5.16	4.89494	-1.02278	Ido2
A_55_P1962304	12.6959	12.579	12.2306	11.6749	-1.02098	Plac8
A_51_P226269	11.5806	11.114	10.8407	10.56	-1.02058	Rgcc
A_55_P2149520	4.64432	4.34923	4.08587	3.62392	-1.0204	Rsrc2
A_55_P2057050	8.9045	8.60703	8.30517	7.88439	-1.0201
A_55_P2054491	6.1872	6.00006	5.86499	5.16805	-1.01915	Slc31a2
A_51_P316042	8.94763	8.70963	8.36177	7.92961	-1.01802	Card11
A_30_P01032513	8.54035	8.07661	7.96148	7.5238	-1.01655
A_51_P497317	9.75048	9.65017	9.37669	8.73588	-1.01459	Tcp11l2
A_55_P1961175	5.9551	5.70989	5.34904	4.94091	-1.01418	Olfr575
A_55_P1975065	5.75506	5.65058	5.22698	4.74141	-1.01365	Kdm7a
A_51_P411345	6.51013	6.34449	6.12246	5.5011	-1.00903	Mogat2
A_52_P327402	6.23043	6.12221	5.58868	5.22244	-1.00799	Cds1
A_51_P235984	9.9484	9.59567	9.36747	8.94079	-1.00761	Il10ra
A_30_P01032455	6.02481	5.7105	5.39203	5.01755	-1.00725
A_55_P2094499	5.10414	4.77024	4.30034	4.0997	-1.00444	Tmem150b
A_55_P2269626	8.02023	7.65011	7.45965	7.01586	-1.00437	D130019J16Rik
A_52_P281659	5.24709	4.88217	4.55435	4.24278	-1.00431	Klf13
A_55_P1991069	11.2369	10.9954	10.7227	10.2347	-1.00214	Milr1
A_55_P2124498	7.29141	7.16575	6.99995	6.28948	-1.00193	Il17rb
A_55_P2409088	4.98166	4.51766	4.07441	3.98022	-1.00145	BB163080
A_55_P1955147	10.2702	10.0092	9.72149	9.27003	-1.00022	Camk1d
A_55_P1974148	4.91914	4.78031	4.24797	3.91903	-1.00011	Gm13769
