# Supplementary material for: Functional dissection of hematopoietic stem cell populations with a stemness-monitoring system based on NS-GFP transgene expression
Source: Sci Rep. 2017 Sep 12;7:11442. doi: 10.1038/s41598-017-11909-3 (PMC5596002; doi:10.1038/s41598-017-11909-3)
Supplement: Supplementary file 3 — Supplementary Table 2 [file 41598_2017_11909_MOESM3_ESM.xlsx]

## Sheet: suppl.Table2
	"HSC gene sets"
rank	up-regulated gene sets in NS-GFP4+	ES	NES	NOM p-val	FDR q-val
1	GAZIT HSC 2014	0.49375	3.09487	0	0
2	SANJUAN-PLA 2013_MKP	0.387744	2.14585	0	0
3	GAZIT ERITHROID 2014	0.422028	2.05857	0	0.00124531
4	CABEZAS-WALLSCHEID 2014_UP	0.379731	1.98417	0	0.00209172
5	SANJUAN-PLA 2013_PRECFU-E	0.421525	1.751	0.016129	0.0143006
6	SANJUAN-PLA 2013_PREMEGE	0.360336	1.00475	0.442202	0.446647
	"non-HSC gene sets"
rank	down-regulated gene sets in NS-GFP4+
1	SANJUAN-PLA 2013_CLP	-0.650438	-4.32152	0	0
2	GAZIT B-CELL 2014	-0.618737	-3.10208	0	0
3	GAZIT T-CELL 2014	-0.442397	-2.2498	0	0
4	GAZIT DENDRIC CELL 2014	-0.563644	-2.24375	0	0
5	GAZIT GRANULOCYTES 2014	-0.40382	-2.08836	0	0.00104
6	GAZIT NK-CELL 2014	-0.498537	-2.00757	0.00447427	0.00378894
7	CABEZAS-WALLSCHEID 2014_DN	-0.652555	-1.7198	0.0254777	0.0191642
8	SANJUAN-PLA 2013_PREGM	-0.176714	-1.01122	0.456818	0.438524
CGP caegory
rank	up-regulated gene sets in NS-GFP4+	ES	NES	NOM p-val	FDR q-val
1	WONG_ADULT_TISSUE_STEM_MODULE	0.345179	2.21097	0	0.0718625
2	WEST_ADRENOCORTICAL_TUMOR_DN	0.403419	2.08597	0	0.076474
3	PILON_KLF1_TARGETS_UP	0.400808	2.15685	0	0.0781131
4	MILI_PSEUDOPODIA_HAPTOTAXIS_UP	0.663703	2.12228	0.00542496	0.0847699
5	IVANOVA_HEMATOPOIESIS_STEM_CELL_LONG_TERM	0.457234	2.26422	0	0.0865623
6	LE_EGR2_TARGETS_DN	0.617824	2.08737	0	0.0908418
7	DACOSTA_UV_RESPONSE_VIA_ERCC3_UP	0.5793	2.04648	0	0.095265
8	HADDAD_T_LYMPHOCYTE_AND_NK_PROGENITOR_UP	0.51864	1.99375	0.00732601	0.115756
9	CHYLA_CBFA2T3_TARGETS_DN	0.418116	1.99446	0.00179211	0.128759
10	CONCANNON_APOPTOSIS_BY_EPOXOMICIN_UP	0.507061	1.86687	0.00543478	0.184788
11	BERTUCCI_MEDULLARY_VS_DUCTAL_BREAST_CANCER_DN	0.471092	1.86718	0.00519031	0.197742
12	RAMALHO_STEMNESS_UP	0.538431	1.89646	0.005386	0.199721
13	ACEVEDO_LIVER_CANCER_UP	0.371538	1.87399	0.00186916	0.201874
14	ACEVEDO_FGFR1_TARGETS_IN_PROSTATE_CANCER_MODEL_DN	0.420899	1.883	0.00749064	0.204089
15	CASORELLI_ACUTE_PROMYELOCYTIC_LEUKEMIA_DN	0.396949	1.90256	0.00179856	0.210017
rank	down-regulated gene sets in NS-GFP4+	ES	NES	NOM p-val	FDR q-val
1	PILON_KLF1_TARGETS_DN	-0.596795	-3.6081	0	0
2	KUMAR_TARGETS_OF_MLL_AF9_FUSION	-0.581302	-3.27975	0	0
3	HADDAD_B_LYMPHOCYTE_PROGENITOR	-0.614942	-2.98178	0	0
4	KLEIN_TARGETS_OF_BCR_ABL1_FUSION	-0.741561	-2.96034	0	0
5	IVANOVA_HEMATOPOIESIS_LATE_PROGENITOR	-0.532786	-2.86007	0	0
6	HADDAD_T_LYMPHOCYTE_AND_NK_PROGENITOR_DN	-0.595277	-2.76652	0	0
7	JAATINEN_HEMATOPOIETIC_STEM_CELL_DN	-0.540912	-2.72812	0	0
8	PASQUALUCCI_LYMPHOMA_BY_GC_STAGE_DN	-0.647804	-2.58076	0	0.000299251
9	MCLACHLAN_DENTAL_CARIES_UP	-0.558496	-2.51439	0	0.000615577
10	RAMALHO_STEMNESS_DN	-0.624625	-2.43016	0	0.00114189
11	MCLACHLAN_DENTAL_CARIES_DN	-0.568652	-2.4316	0	0.00125608
12	DIAZ_CHRONIC_MEYLOGENOUS_LEUKEMIA_DN	-0.508923	-2.39649	0	0.00144092
13	GOLDRATH_ANTIGEN_RESPONSE	-0.504143	-2.36232	0	0.00206178
14	PUJANA_BRCA1_PCC_NETWORK	-0.450005	-2.30564	0	0.00363362
15	SHEDDEN_LUNG_CANCER_GOOD_SURVIVAL_A12	-0.612846	-2.30744	0.00238663	0.0037786
16	KLEIN_PRIMARY_EFFUSION_LYMPHOMA_DN	-0.686489	-2.26418	0	0.00540508
17	HUANG_GATA2_TARGETS_UP	-0.547129	-2.26593	0	0.0057429
18	LEE_DIFFERENTIATING_T_LYMPHOCYTE	-0.557508	-2.19917	0	0.00950151
19	MORI_PRE_BI_LYMPHOCYTE_UP	-0.623514	-2.16888	0.00220264	0.012046
20	PUJANA_ATM_PCC_NETWORK	-0.409026	-2.1454	0	0.0141115
21	BOYLAN_MULTIPLE_MYELOMA_C_D_DN	-0.414307	-2.12723	0	0.0149026
22	ZHENG_BOUND_BY_FOXP3	-0.402807	-2.12946	0	0.0154182
23	LI_INDUCED_T_TO_NATURAL_KILLER_DN	-0.514838	-2.06485	0.0043573	0.0193385
24	QI_PLASMACYTOMA_UP	-0.367194	-2.06848	0.00681818	0.0196995
25	TAKEDA_TARGETS_OF_NUP98_HOXA9_FUSION_10D_DN	-0.464869	-2.05425	0	0.0199182
26	BOYLAN_MULTIPLE_MYELOMA_C_D_UP	-0.547859	-2.07137	0	0.020083
27	POOLA_INVASIVE_BREAST_CANCER_UP	-0.453403	-2.07211	0.00475059	0.0208524
28	SMID_BREAST_CANCER_NORMAL_LIKE_UP	-0.321909	-1.9518	0	0.0397671
29	MATSUDA_NATURAL_KILLER_DIFFERENTIATION	-0.347176	-1.90896	0.00232019	0.048559
30	ICHIBA_GRAFT_VERSUS_HOST_DISEASE_35D_UP	-0.45489	-1.90395	0.0021978	0.0487414
31	KASLER_HDAC7_TARGETS_1_UP	-0.490752	-1.91174	0.00892857	0.0491035
32	ZHENG_FOXP3_TARGETS_IN_THYMUS_UP	-0.541975	-1.88265	0.00226757	0.0543119
33	BASSO_CD40_SIGNALING_DN	-0.56468	-1.87285	0.00819672	0.0563854
34	LI_INDUCED_T_TO_NATURAL_KILLER_UP	-0.392946	-1.8566	0.00462963	0.0607041
35	THUM_SYSTOLIC_HEART_FAILURE_UP	-0.362723	-1.8064	0.00442478	0.0781927
36	LABBE_TARGETS_OF_TGFB1_AND_WNT3A_UP	-0.511092	-1.78922	0.00665188	0.0854725
