# Supplementary material for: Functional dissection of hematopoietic stem cell populations with a stemness-monitoring system based on NS-GFP transgene expression
Source: Sci Rep. 2017 Sep 12;7:11442. doi: 10.1038/s41598-017-11909-3 (PMC5596002; doi:10.1038/s41598-017-11909-3)
Supplement: Supplementary file 4 — Supplementary Table 3 [file 41598_2017_11909_MOESM4_ESM.xlsx]

## Sheet: suppl.Table3
Gene Name	Gene symbol	TaqMan Assay ID
actin, beta (mouse)	Actb	4352933
cyclin D2	Ccnd2	Mm00438070_m1
cyclin-dependent kinase inhibitor 1C (P57)	Cdkn1c	Mm01272135_g1
C-type lectin domain family 1, member a	Clec1a	Mm00558592_m1
Clusterin	Clu	Mm01197002_m1
ecotropic viral integration site 1	Evi1	Mm00514814_m1
four and a half LIM domains 1	Fhl1	Mm04204611_g1
fascin actin-bundling protein 1	Fscn1	Mm00456046_m1
glyceraldehyde-3-phosphate dehydrogenase	Gapdh	4352932
gastrokine 3	Gkn3	Mm01183934_m1
G protein-coupled receptor 64	Gpr64	Mm00724548_m1
insulin-like growth factor 2	Igf2	Mm00439564_m1
LanC lantibiotic synthetase component C-like 3	Lancl3	Mm00557818_m1
multiple PDZ domain protein	Mpdz	Mm00447849_m1
nuclear factor I/A	Nfia	Mm00447981_m1
natriuretic peptide receptor 2	Npr2	Mm00612889_m1
obscurin-like 1	Obsl1	Mm00619110_m1
pre B-cell leukemia transcription factor 1	Pbx1	Mm01701537_m1
platelet-derived growth factor, D polypeptide	Pdgfd	Mm00546829_m1
Ring Finger Protein 208	Rnf208	Mm03039759_s1
RAR-related orphan receptor gamma	Rorc	Mm01261022_m1
serum deprivation response	Sdpr	Mm00507087_m1
signaling lymphocytic activation molecule family member 1	Slamf1	Mm00443316_m1
solute carrier family 16 (monocarboxylic acid transporters), member 9	Slc16a9	Mm00503048_m1
sulfotransferase family 1A, phenol-preferring, member 1	Sult1a1	Mm00467068_g1
transcription factor 15	Tcf15	Mm00493442_m1
Von Willebrand factor homolog	Vwf	Mm00550376_m1
